# Supplementary material for: 4-[(E)-2-Furylmethyl­eneamino]-3-phenyl-1H-1,2,4-triazole-5(4H)-thione
Source: Acta Crystallogr Sect E Struct Rep Online. 2008 Jul 19;64(Pt 8):o1528–9. doi: 10.1107/S1600536808021806 (PMC2962152; doi:10.1107/S1600536808021806)
Supplement: Supplementary file 2 [file e-64-o1528-Isup2.hkl]

#
# h,k,l, Fc-squared, Fo-squared, sigma(Fo-squared) and status flag
#
data_I
_shelx_title ' patil126_0m in Pbcn (100K)'
_shelx_refln_list_code          4
_shelx_F_calc_maximum      384.04
_exptl_crystal_F_000      1120.00
_reflns_d_resolution_high  0.7061
 
loop_
 _symmetry_equiv_pos_as_xyz
 'x, y, z'
 '-x+1/2, -y+1/2, z+1/2'
 '-x, y, -z+1/2'
 'x+1/2, -y+1/2, -z'
 '-x, -y, -z'
 'x-1/2, y-1/2, -z-1/2'
 'x, -y, z-1/2'
 '-x-1/2, y-1/2, z'
 
_cell_length_a    27.4006
_cell_length_b    11.4940
_cell_length_c     7.7886
_cell_angle_alpha  90.000
_cell_angle_beta   90.000
_cell_angle_gamma  90.000
 
_shelx_F_squared_multiplier     1.000
 
loop_
 _refln_index_h
 _refln_index_k
 _refln_index_l
 _refln_F_squared_calc
 _refln_F_squared_meas
 _refln_F_squared_sigma
 _refln_observed_status
   4   0   0     6699.25     6329.52     91.15 o
   6   0   0    35381.32    35501.61    407.58 o
   8   0   0    14981.54    15502.61    176.89 o
  10   0   0    17087.87    18052.94    194.97 o
  12   0   0     5574.53     5735.73     71.36 o
  14   0   0       29.71       16.37      8.12 o
  16   0   0    10323.52    10305.29    122.39 o
  18   0   0      719.01      730.97     24.44 o
  20   0   0     9399.15     8927.12    119.25 o
  22   0   0     5449.09     5316.91     81.44 o
  24   0   0     1021.03      964.13     35.99 o
  26   0   0     1332.01     1228.01     77.51 o
  28   0   0       15.06       12.85     18.87 o
  30   0   0     2141.84     2045.66    168.19 o
  32   0   0      355.98      317.80     37.38 o
  34   0   0        6.71      -24.63     24.63 o
  36   0   0      208.35      261.72     70.42 o
  38   0   0       27.10        2.41     37.31 o
   3   1   0     1616.70     1459.95     16.37 o
   5   1   0    20013.97    20135.71    162.81 o
   7   1   0      374.63      360.04      8.49 o
   9   1   0      983.92      886.80     12.97 o
  11   1   0     3635.91     3602.63     35.30 o
  13   1   0     4871.71     5247.25     48.96 o
  15   1   0       97.31      108.61      8.60 o
  17   1   0     5176.02     5331.68     53.72 o
  19   1   0     5930.87     6071.06     61.10 o
  21   1   0     1057.99      960.67     22.88 o
  23   1   0      448.89      503.98     17.63 o
  25   1   0       83.64       64.82     15.95 o
  27   1   0      403.43      350.05     24.24 o
  29   1   0        3.15       -3.21     13.99 o
  31   1   0       24.63       60.25     17.53 o
  33   1   0      630.00      609.69     40.35 o
  35   1   0       17.00       11.31     22.25 o
  37   1   0        6.33        5.88     25.60 o
   0   2   0     2060.70     1988.60     33.62 o
   2   2   0     4084.44     3965.67     38.11 o
   4   2   0    12840.57    12845.06    103.19 o
   6   2   0     7482.46     7546.96     61.90 o
   8   2   0     9795.75     9954.54     78.78 o
  10   2   0    14905.79    15100.28    117.32 o
  12   2   0     4655.25     4263.82     40.26 o
  14   2   0      872.21      861.85     15.70 o
  16   2   0       17.13       29.31      7.04 o
  18   2   0     2911.32     2750.25     35.58 o
  20   2   0     2071.22     2004.69     30.67 o
  22   2   0       26.07       12.42      9.59 o
  24   2   0     1619.70     1418.62     36.24 o
  26   2   0     1396.96     1340.21     41.60 o
  28   2   0     1698.75     1488.67     66.37 o
  30   2   0       34.04        4.15     18.03 o
  32   2   0        2.97        2.04     17.36 o
  34   2   0      251.92      220.34     26.11 o
  36   2   0       52.10       38.86     24.74 o
  38   2   0        0.99       14.61     25.47 o
   1   3   0      526.73      585.33     11.38 o
   3   3   0     9349.33     9376.85     80.42 o
   5   3   0    10016.03     9954.47     80.58 o
   7   3   0    15568.09    14994.14    122.51 o
   9   3   0     1750.72     1594.37     19.51 o
  11   3   0     3228.29     3170.27     32.23 o
  13   3   0     2876.55     2857.05     31.07 o
  15   3   0     5355.08     5072.61     50.06 o
  17   3   0        6.66       31.90      8.18 o
  19   3   0      978.14      913.21     20.82 o
  21   3   0      403.98      410.34     17.11 o
  23   3   0     7892.72     7288.14    112.74 o
  25   3   0      267.38      273.73     22.15 o
  27   3   0       29.82       -7.82     16.95 o
  29   3   0       72.48       78.35     21.07 o
  31   3   0      413.29      402.82     31.21 o
  33   3   0      623.17      537.76     52.86 o
  35   3   0       74.95       89.40     24.21 o
  37   3   0      597.82      616.63     39.78 o
   0   4   0     5574.33     4884.19     72.33 o
   2   4   0      180.68      204.69      9.52 o
   4   4   0      337.81      335.83     10.10 o
   6   4   0      538.95      707.06     12.93 o
   8   4   0     4561.00     4452.62     42.24 o
  10   4   0     4294.60     4462.03     44.88 o
  12   4   0      109.62       80.73      7.50 o
  14   4   0     1178.29     1136.62     19.32 o
  16   4   0      314.00      269.29     12.48 o
  18   4   0      130.86      114.88     10.74 o
  20   4   0     7646.35     7691.05     87.95 o
  22   4   0      230.34      208.05     16.97 o
  24   4   0      133.50       96.14     19.45 o
  26   4   0      336.80      354.95     33.98 o
  28   4   0       40.07       33.99     18.87 o
  30   4   0      561.07      626.32     41.46 o
  32   4   0      637.13      595.26     59.00 o
  34   4   0       36.11       36.74     24.69 o
  36   4   0       28.45       13.00     23.00 o
   1   5   0     8022.09     7274.01     64.73 o
   3   5   0    12882.94    12476.67    101.72 o
   5   5   0    17873.87    17444.56    139.34 o
   7   5   0     4743.86     5871.67     53.79 o
   9   5   0     3309.57     3329.93     35.63 o
  11   5   0     4762.37     4351.75     47.14 o
  13   5   0     9757.89    10072.83     91.11 o
  15   5   0     4440.24     4298.09     50.33 o
  17   5   0      131.12      106.10     10.96 o
  19   5   0     2309.16     2089.61     34.53 o
  21   5   0     2984.29     3014.05     55.37 o
  23   5   0       99.33       92.22     19.18 o
  25   5   0     1102.50     1074.84     40.85 o
  27   5   0      666.26      649.66     38.86 o
  29   5   0      479.01      544.65     40.70 o
  31   5   0      937.62      989.82     45.43 o
  33   5   0        1.05       17.47     23.74 o
  35   5   0      135.93      110.18     28.11 o
   0   6   0    21785.20    22615.25    299.84 o
   2   6   0     1903.98     1895.21     23.93 o
   4   6   0      665.16      740.02     15.18 o
   6   6   0     1849.31     2183.27     26.90 o
   8   6   0     2224.11     2139.40     27.79 o
  10   6   0     3708.58     3865.38     42.37 o
  12   6   0      658.41      669.93     18.45 o
  14   6   0      164.23      206.30     18.67 o
  16   6   0       49.40       67.37     11.90 o
  18   6   0      189.01      220.51     21.43 o
  20   6   0     9580.83     9368.17    134.53 o
  22   6   0     1393.38     1243.33     55.89 o
  24   6   0       40.57       34.69     19.85 o
  26   6   0     1381.33     1311.47     46.55 o
  28   6   0       88.19       79.45     27.06 o
  30   6   0      582.80      492.11     35.30 o
  32   6   0      310.12      354.28     33.84 o
  34   6   0       35.50       33.18     25.70 o
   1   7   0      668.15      629.19     18.79 o
   3   7   0      210.87      155.65      9.87 o
   5   7   0     2353.81     2260.46     29.41 o
   7   7   0     7242.78     7250.66     69.35 o
   9   7   0     3054.54     2880.04     36.61 o
  11   7   0      912.57      864.59     21.21 o
  13   7   0     3680.26     3694.51     48.68 o
  15   7   0     3916.57     3764.81     54.45 o
  17   7   0      506.10      522.68     23.67 o
  19   7   0      250.45      213.20     21.87 o
  21   7   0       72.33       62.39     19.22 o
  23   7   0     6142.86     6235.32    116.94 o
  25   7   0      597.08      624.93     42.08 o
  27   7   0        1.79       21.81     20.17 o
  29   7   0       37.27       29.75     22.87 o
  31   7   0      293.11      320.61     33.53 o
  33   7   0      127.65      137.14     29.59 o
   0   8   0       11.70        8.05     12.40 o
   2   8   0     1769.99     1692.83     28.34 o
   4   8   0     2434.46     2308.18     34.08 o
   6   8   0     2337.69     2259.97     32.05 o
   8   8   0     4814.60     4871.67     56.04 o
  10   8   0     4571.79     4426.89     54.65 o
  12   8   0     1630.69     1656.35     33.37 o
  14   8   0      344.29      319.49     26.71 o
  16   8   0      363.56      368.30     23.48 o
  18   8   0     1213.25     1181.35     49.42 o
  20   8   0     1474.66     1365.81     58.59 o
  22   8   0      235.58      207.74     27.94 o
  24   8   0      721.35      719.92     38.02 o
  26   8   0      323.92      274.09     29.28 o
  28   8   0     1208.23     1282.00     50.75 o
  30   8   0      224.84      297.43     32.56 o
  32   8   0      323.34      336.07     38.01 o
   1   9   0      173.68      165.90     13.79 o
   3   9   0       32.02       57.21     11.84 o
   5   9   0     1081.38     1104.21     36.37 o
   7   9   0      331.04      318.05     16.39 o
   9   9   0      101.42      105.25     14.39 o
  11   9   0       16.35       22.75     12.98 o
  13   9   0      500.93      447.08     24.97 o
  15   9   0      387.04      389.94     40.30 o
  17   9   0      713.64      643.01     33.93 o
  19   9   0      236.61      274.85     26.93 o
  21   9   0       57.42       99.76     28.18 o
  23   9   0        9.81        1.21     20.28 o
  25   9   0        0.15        0.18     20.85 o
  27   9   0      153.46      203.30     29.61 o
  29   9   0      278.77      314.22     33.48 o
  31   9   0        0.04       33.87     26.58 o
   0  10   0    21361.13    21312.47    411.98 o
   2  10   0      377.97      335.39     19.42 o
   4  10   0      652.83      676.53     23.81 o
   6  10   0       23.69       -4.00     11.88 o
   8  10   0     2426.56     2353.34     61.97 o
  10  10   0     6764.90     6626.64    110.09 o
  12  10   0     2804.67     2775.37     65.50 o
  14  10   0       10.88        4.84     18.14 o
  16  10   0      934.88      875.58     39.26 o
  18  10   0     1109.21     1227.80     46.39 o
  20  10   0     1736.31     1879.32     56.69 o
  22  10   0       28.02       21.99     22.03 o
  24  10   0      232.26      273.49     30.75 o
  26  10   0       37.09       -4.27     23.39 o
  28  10   0      374.86      420.32     37.03 o
  30  10   0      636.51      640.64     51.34 o
   1  11   0      887.27      804.01     32.47 o
   3  11   0      280.68      214.03     21.47 o
   5  11   0      127.46      163.75     22.36 o
   7  11   0     1165.78     1135.06     47.25 o
   9  11   0     1410.39     1350.79     48.05 o
  11  11   0      498.87      523.46     31.75 o
  13  11   0        2.29       15.09     18.86 o
  15  11   0      385.26      351.15     29.83 o
  17  11   0       39.63       48.26     21.94 o
  19  11   0       45.60       64.55     24.50 o
  21  11   0      115.96      120.24     26.32 o
  23  11   0      249.44      328.45     37.81 o
  25  11   0      134.34      121.05     34.36 o
  27  11   0       14.27        1.90     26.68 o
   0  12   0      924.61      769.65     47.80 o
   2  12   0      175.05      189.57     24.50 o
   4  12   0     1734.75     1831.34     52.82 o
   6  12   0      784.08      830.75     38.38 o
   8  12   0      652.41      696.06     73.77 o
  10  12   0        9.23       14.86     19.05 o
  12  12   0       76.23       70.98     22.36 o
  14  12   0      493.09      571.74     35.59 o
  16  12   0      742.08      752.58     39.88 o
  18  12   0      362.95      408.61     36.17 o
  20  12   0      262.07      276.55     31.38 o
  22  12   0       16.50      -19.24     23.79 o
  24  12   0      581.58      666.37     45.23 o
  26  12   0      201.81      303.11     38.51 o
   1  13   0      660.69      715.44     37.21 o
   3  13   0     1027.78     1102.06     48.74 o
   5  13   0     1491.16     1666.39     93.02 o
   7  13   0      640.90      727.94     38.11 o
   9  13   0        2.60       37.55     21.72 o
  11  13   0      713.80      755.47     63.62 o
  13  13   0      561.20      614.48     45.71 o
  15  13   0     1236.66     1226.78     49.98 o
  17  13   0      108.65      111.81     28.54 o
  19  13   0      327.92      343.45     34.68 o
  21  13   0      106.19      127.34     32.58 o
  23  13   0      731.36      824.65     46.68 o
   0  14   0       50.07       77.36     55.76 o
   2  14   0       34.07       10.66     25.04 o
   4  14   0       14.33       -0.19     22.59 o
   6  14   0       13.21       49.20     23.88 o
   8  14   0       45.94       36.88     24.25 o
  10  14   0       11.86        8.39     23.95 o
  12  14   0       21.92       21.57     25.42 o
  14  14   0        7.08      -17.32     24.53 o
  16  14   0       64.61       80.07     27.59 o
  18  14   0       20.85       77.29     28.38 o
   1  15   0      224.31      175.57     32.63 o
   3  15   0      853.17     1149.32     53.88 o
   5  15   0     1679.63     2342.35    109.34 o
   7  15   0      116.40       75.54     30.89 o
   9  15   0      278.83      280.37     34.15 o
  11  15   0       60.57       30.94     26.97 o
  13  15   0      315.18      369.30     41.66 o
   0  16   0      363.85      622.18     63.90 o
   2  16   0      247.49      358.88     38.85 o
   4  16   0       79.92       88.95     32.44 o
   6  16   0       92.54      154.33     40.13 o
   1   1   1     6084.26     5756.71     44.68 o
   2   1   1     1544.23     1634.90     13.90 o
   3   1   1     2291.54     2281.57     18.60 o
   4   1   1     4448.94     4269.37     31.38 o
   5   1   1       27.62        4.20      3.13 o
   6   1   1     3267.22     2998.61     22.24 o
   7   1   1      898.72      862.78      9.49 o
   8   1   1      915.31      834.28      9.30 o
   9   1   1       16.75       -1.16      3.53 o
  10   1   1      958.23     1065.56     11.46 o
  11   1   1     1971.40     2059.61     17.36 o
  12   1   1     1625.30     1620.65     14.85 o
  13   1   1     2762.12     2974.29     22.78 o
  14   1   1     1351.55     1345.11     14.30 o
  15   1   1       91.33      105.59      5.77 o
  16   1   1       20.87       18.00      4.73 o
  17   1   1        1.33        2.17      4.57 o
  18   1   1      616.25      616.99     11.31 o
  19   1   1      669.73      755.78     12.61 o
  20   1   1     2005.27     1928.26     21.18 o
  21   1   1       74.25       79.54      7.71 o
  22   1   1     1938.98     1934.23     23.68 o
  23   1   1      178.06      187.16     10.31 o
  24   1   1      775.92      766.62     16.94 o
  25   1   1      211.43      199.53     11.18 o
  26   1   1     1237.06     1183.82     21.88 o
  27   1   1      138.96      147.18     13.02 o
  28   1   1     2044.45     1945.87     33.98 o
  29   1   1      113.35      144.92     14.63 o
  30   1   1      499.32      497.98     21.64 o
  31   1   1      342.40      340.86     19.64 o
  32   1   1      303.35      300.25     22.44 o
  33   1   1       59.89       52.86     14.21 o
  34   1   1      310.01      288.54     20.12 o
  35   1   1      381.46      327.74     22.41 o
  36   1   1      720.92      629.18     38.86 o
  37   1   1       11.66       25.11     18.00 o
  38   1   1      470.82      415.94     30.26 o
   0   2   1    55229.55    52095.26    511.52 o
   1   2   1        2.68        0.06      3.46 o
   2   2   1     2243.78     2249.94     19.24 o
   3   2   1    11636.55    11289.52     74.42 o
   4   2   1      445.23      457.40      6.81 o
   5   2   1      577.17      515.99      7.41 o
   6   2   1      500.19      582.74      7.92 o
   7   2   1      787.17      806.57      9.51 o
   8   2   1        0.03       -3.52      3.52 o
   9   2   1     1785.26     1648.80     14.53 o
  10   2   1      624.56      657.45      8.75 o
  11   2   1      137.68      141.85      5.22 o
  12   2   1      361.14      368.34      7.38 o
  13   2   1      444.98      531.58      9.44 o
  14   2   1       42.59       59.01      4.92 o
  15   2   1      179.42      157.00      6.40 o
  16   2   1     1098.77     1256.86     14.92 o
  17   2   1      632.23      626.61     11.40 o
  18   2   1       67.01       61.15      5.95 o
  19   2   1        4.49       13.53      5.60 o
  20   2   1        8.04       19.78      6.31 o
  21   2   1      561.83      602.42     14.20 o
  22   2   1      214.23      213.11     10.98 o
  23   2   1     1707.41     1549.73     23.29 o
  24   2   1        3.82       12.73      7.40 o
  25   2   1     2303.83     2184.67     28.06 o
  26   2   1     1398.38     1309.49     28.03 o
  27   2   1       60.75       72.28     11.56 o
  28   2   1       21.55       22.41     11.34 o
  29   2   1       15.44        8.67     12.02 o
  30   2   1      531.38      485.77     37.15 o
  31   2   1      251.90      267.51     24.27 o
  32   2   1      149.44      133.00     16.83 o
  33   2   1      510.22      465.19     24.55 o
  34   2   1        3.79       10.31     15.87 o
  35   2   1      176.31      175.60     19.13 o
  36   2   1      356.94      335.69     22.34 o
  37   2   1       18.00       50.15     17.99 o
  38   2   1      128.95      139.47     20.53 o
   1   3   1      134.54      123.05      4.73 o
   2   3   1      619.37      677.18      8.42 o
   3   3   1       24.93       26.44      3.76 o
   4   3   1      319.23      334.04      6.29 o
   5   3   1      152.80      163.25      5.55 o
   6   3   1     2653.38     2602.50     20.08 o
   7   3   1      359.29      420.97      7.42 o
   8   3   1      509.38      566.58      8.63 o
   9   3   1     1172.47     1293.18     13.10 o
  10   3   1      956.76     1009.54     11.57 o
  11   3   1      226.08      227.82      6.37 o
  12   3   1     1440.60     1527.44     14.87 o
  13   3   1       60.67       93.04      5.43 o
  14   3   1       32.09       37.24      4.84 o
  15   3   1      345.02      353.67     10.17 o
  16   3   1      938.03     1005.42     13.34 o
  17   3   1      485.51      565.76     13.37 o
  18   3   1      650.19      680.56     12.44 o
  19   3   1      129.71      122.64      8.11 o
  20   3   1      101.14      104.76      8.55 o
  21   3   1       41.64       52.62      8.37 o
  22   3   1      250.77      241.59     11.97 o
  23   3   1      719.60      771.68     18.23 o
  24   3   1      121.59      111.44     10.33 o
  25   3   1       18.84       33.35      9.92 o
  26   3   1      165.80      174.33     14.35 o
  27   3   1      511.65      537.30     21.35 o
  28   3   1       12.46       -3.89     11.19 o
  29   3   1      376.54      414.89     20.75 o
  30   3   1     1044.52     1102.89     30.22 o
  31   3   1      173.43      214.38     17.83 o
  32   3   1      338.80      372.16     22.17 o
  33   3   1      326.43      354.49     22.44 o
  34   3   1      399.39      398.02     24.03 o
  35   3   1       10.49      -10.88     16.53 o
  36   3   1       53.09       54.11     18.59 o
  37   3   1       27.69       15.92     16.94 o
   0   4   1        1.04       -5.07      5.07 o
   1   4   1       88.02       91.92      4.90 o
   2   4   1      916.73      859.59     10.86 o
   3   4   1        0.56       -3.48      3.48 o
   4   4   1      869.78      906.48     10.31 o
   5   4   1      853.98      887.80     10.23 o
   6   4   1     1152.05     1277.96     12.70 o
   7   4   1      593.00      624.64      9.26 o
   8   4   1      214.46      236.75      6.66 o
   9   4   1       52.06       71.52      5.24 o
  10   4   1     2253.95     2422.27     20.92 o
  11   4   1      490.29      543.69      9.86 o
  12   4   1     1353.94     1395.33     15.07 o
  13   4   1     2719.37     2816.50     23.43 o
  14   4   1      433.21      486.94      9.65 o
  15   4   1     2554.29     2561.72     22.51 o
  16   4   1     2641.14     2766.45     24.10 o
  17   4   1      161.34      136.49      7.49 o
  18   4   1     1063.09     1103.52     17.06 o
  19   4   1      120.59      101.79      8.80 o
  20   4   1     3584.51     3532.34     37.88 o
  21   4   1      562.55      557.61     15.79 o
  22   4   1       69.19       62.96      9.41 o
  23   4   1     2135.69     2044.81     28.50 o
  24   4   1      109.47      122.96     12.99 o
  25   4   1     1059.72     1008.48     24.05 o
  26   4   1      883.84      884.45     29.87 o
  27   4   1      945.95      922.29     28.20 o
  28   4   1        0.01       -7.84     12.83 o
  29   4   1      255.56      297.63     21.55 o
  30   4   1       75.58       74.06     15.93 o
  31   4   1      792.87      751.64     28.49 o
  32   4   1      137.49      129.20     17.45 o
  33   4   1      988.12      908.17     45.11 o
  34   4   1        4.76       -3.19     16.06 o
  35   4   1      931.49      947.52     45.08 o
  36   4   1       67.27       81.11     19.32 o
  37   4   1      312.86      294.36     24.07 o
   1   5   1      706.40      745.33      9.78 o
   2   5   1      271.39      246.07      6.50 o
   3   5   1      134.24      136.01      5.37 o
   4   5   1       66.60       88.11      5.03 o
   5   5   1      665.89      704.83      9.89 o
   6   5   1      231.21      258.70      7.51 o
   7   5   1      301.70      325.34      8.60 o
   8   5   1      154.20      236.32      8.09 o
   9   5   1      119.94      139.07      7.27 o
  10   5   1       97.97      135.34      6.50 o
  11   5   1      274.20      268.40      7.85 o
  12   5   1        5.77        2.04      5.01 o
  13   5   1      197.25      213.67      8.73 o
  14   5   1       14.95       10.66      5.97 o
  15   5   1       62.64       70.44      6.90 o
  16   5   1        0.00       -3.78      6.28 o
  17   5   1      107.91      105.22      8.30 o
  18   5   1        7.92        1.77      7.38 o
  19   5   1       24.29       30.58      8.56 o
  20   5   1      136.79      156.60     10.94 o
  21   5   1        3.21        7.49      8.38 o
  22   5   1       35.86       24.43      9.06 o
  23   5   1      163.97      141.98     12.73 o
  24   5   1        5.60      -10.06     10.06 o
  25   5   1        3.40      -11.49     11.49 o
  26   5   1      203.73      160.68     16.71 o
  27   5   1        5.56       -9.43     12.84 o
  28   5   1       13.65       19.47     13.94 o
  29   5   1        0.47       -4.61     13.45 o
  30   5   1        0.28        9.97     14.41 o
  31   5   1       45.19       46.53     16.29 o
  32   5   1        4.46      -15.16     15.16 o
  33   5   1       11.28        4.73     15.78 o
  34   5   1        0.18      -13.74     15.91 o
  35   5   1        6.51        0.87     17.24 o
  36   5   1       18.82       31.29     18.79 o
   0   6   1      712.38      701.57     15.82 o
   1   6   1       21.95       11.88      4.56 o
   2   6   1      117.41      116.66      6.02 o
   3   6   1      121.93      141.29      6.15 o
   4   6   1      708.82      826.78     11.48 o
   5   6   1        0.12       -2.67      4.37 o
   6   6   1     1444.92     1562.67     15.76 o
   7   6   1      286.56      289.67      7.75 o
   8   6   1       90.42      103.56      6.08 o
   9   6   1       23.21       18.87      5.12 o
  10   6   1       33.41       29.41      5.80 o
  11   6   1      151.84      153.32      7.56 o
  12   6   1      429.47      450.54     11.19 o
  13   6   1      241.79      257.80      9.63 o
  14   6   1      349.58      381.57     11.74 o
  15   6   1     2755.48     2735.84     29.11 o
  16   6   1        5.44       -0.51      7.35 o
  17   6   1      497.83      531.33     15.30 o
  18   6   1     2111.66     2080.79     28.64 o
  19   6   1     1357.96     1360.48     23.26 o
  20   6   1     1310.42     1315.93     23.54 o
  21   6   1        3.06        7.67      9.69 o
  22   6   1      148.54      161.19     13.64 o
  23   6   1     1482.13     1508.49     29.63 o
  24   6   1      467.20      501.38     21.89 o
  25   6   1      788.78      834.29     27.14 o
  26   6   1      257.25      275.97     19.21 o
  27   6   1      615.46      638.87     25.48 o
  28   6   1       36.40       60.72     15.35 o
  29   6   1       72.62       68.17     16.29 o
  30   6   1        1.15        5.92     15.17 o
  31   6   1      653.95      646.26     29.70 o
  32   6   1      134.60      136.63     19.69 o
  33   6   1      677.63      715.33     44.01 o
  34   6   1        1.41       29.57     17.27 o
  35   6   1      815.78      893.98     40.76 o
   1   7   1        1.34        7.20      5.11 o
   2   7   1      195.92      216.98      7.68 o
   3   7   1      638.98      633.95     12.77 o
   4   7   1      864.36      955.96     13.34 o
   5   7   1      157.58      151.82      6.98 o
   6   7   1       56.28       53.44      5.87 o
   7   7   1     2866.17     3134.60     26.50 o
   8   7   1      116.42      122.17      7.15 o
   9   7   1       24.96       38.71      6.25 o
  10   7   1      415.50      469.99     11.95 o
  11   7   1       11.80        0.93      6.53 o
  12   7   1     1252.88     1213.39     18.11 o
  13   7   1      160.80      181.93     10.16 o
  14   7   1      489.73      539.50     18.48 o
  15   7   1       28.86       30.70      9.24 o
  16   7   1       49.41       46.70      9.93 o
  17   7   1       96.22       79.43     10.20 o
  18   7   1        4.12       -4.85      9.06 o
  19   7   1      557.38      544.70     19.95 o
  20   7   1     1448.11     1392.29     27.82 o
  21   7   1       83.68       68.53     12.22 o
  22   7   1      399.32      413.62     18.80 o
  23   7   1      785.56      782.37     26.38 o
  24   7   1      405.46      403.62     21.95 o
  25   7   1        0.85        7.76     13.57 o
  26   7   1       94.24      112.69     16.75 o
  27   7   1       24.27       29.38     14.99 o
  28   7   1      246.97      215.59     19.76 o
  29   7   1       14.83       20.40     15.71 o
  30   7   1      348.82      404.98     24.18 o
  31   7   1      113.21      116.06     19.42 o
  32   7   1        9.13       14.52     17.40 o
  33   7   1        0.71      -13.14     17.34 o
  34   7   1      384.52      433.69     26.28 o
   0   8   1      301.01      209.05     12.91 o
   1   8   1      861.77      920.32     17.99 o
   2   8   1      313.70      329.25     10.26 o
   3   8   1      861.35      975.62     15.08 o
   4   8   1      166.98      178.39      9.53 o
   5   8   1      314.34      342.93     10.63 o
   6   8   1       31.08       20.74      6.44 o
   7   8   1      230.67      234.05      9.32 o
   8   8   1       57.56       47.28      7.55 o
   9   8   1      246.27      252.69     10.70 o
  10   8   1       76.64       63.26      8.80 o
  11   8   1       37.52       39.99      8.84 o
  12   8   1      500.76      500.25     14.87 o
  13   8   1     1329.72     1319.73     22.21 o
  14   8   1        4.42       -5.16      8.97 o
  15   8   1      331.62      314.91     14.29 o
  16   8   1        0.03        1.93      9.41 o
  17   8   1      156.82      186.51     13.87 o
  18   8   1        6.18       -8.56     10.15 o
  19   8   1        1.21       -6.75     10.40 o
  20   8   1      500.34      504.82     19.94 o
  21   8   1      480.51      490.92     22.14 o
  22   8   1      162.25      135.84     16.48 o
  23   8   1       35.61       35.78     14.33 o
  24   8   1      353.35      384.48     24.42 o
  25   8   1        5.17       23.33     14.64 o
  26   8   1       10.75       12.49     14.76 o
  27   8   1      401.66      451.69     23.92 o
  28   8   1      126.75       87.69     17.84 o
  29   8   1      274.91      276.15     21.92 o
  30   8   1        8.40       21.29     17.37 o
  31   8   1       31.56       42.99     18.09 o
  32   8   1        8.64       -2.90     17.63 o
  33   8   1      223.38      189.50     22.53 o
   1   9   1       37.60       40.86      8.44 o
   2   9   1      803.69      805.56     18.77 o
   3   9   1     1852.47     1885.56     25.07 o
   4   9   1      372.92      375.17     12.87 o
   5   9   1        0.12       -7.70      7.70 o
   6   9   1      843.90      870.34     18.20 o
   7   9   1     2385.14     2367.63     29.63 o
   8   9   1       48.95       35.17      9.21 o
   9   9   1     2038.07     2059.90     28.35 o
  10   9   1     2480.04     2498.28     31.78 o
  11   9   1       48.79       44.70      9.75 o
  12   9   1      483.94      471.18     18.93 o
  13   9   1      804.75      758.83     26.42 o
  14   9   1      201.49      220.92     14.57 o
  15   9   1       14.73       13.52     10.58 o
  16   9   1     1111.12     1172.56     26.29 o
  17   9   1       65.66       80.62     13.07 o
  18   9   1     1239.85     1275.46     28.78 o
  19   9   1        0.00       -3.54     12.92 o
  20   9   1        1.70      -11.16     12.56 o
  21   9   1      164.66      152.12     16.90 o
  22   9   1      420.28      470.28     22.83 o
  23   9   1      218.33      216.18     18.88 o
  24   9   1      215.46      238.12     19.79 o
  25   9   1        0.00        6.87     15.06 o
  26   9   1      405.79      468.13     24.57 o
  27   9   1        3.03       25.64     16.81 o
  28   9   1       83.49       86.31     18.78 o
  29   9   1      159.48      202.43     21.61 o
  30   9   1      850.64      841.08     42.90 o
  31   9   1       30.59       17.85     18.41 o
  32   9   1     1017.53     1238.62     53.97 o
   0  10   1       73.26       53.99     14.15 o
   1  10   1      126.51      137.59     11.09 o
   2  10   1      397.08      409.15     14.57 o
   3  10   1      277.55      269.38     13.26 o
   4  10   1      975.38      905.24     21.09 o
   5  10   1      133.51      106.49     11.11 o
   6  10   1     1059.95     1030.88     21.54 o
   7  10   1      386.36      339.81     14.46 o
   8  10   1       37.16       20.42     10.11 o
   9  10   1      529.73      450.71     16.94 o
  10  10   1     1906.68     1851.20     30.46 o
  11  10   1       96.78       74.10     12.00 o
  12  10   1      775.44      826.98     22.70 o
  13  10   1     1892.83     1850.18     32.36 o
  14  10   1       56.90       43.83     12.14 o
  15  10   1      115.57      134.85     14.92 o
  16  10   1     1023.15     1003.42     32.78 o
  17  10   1       12.39       28.02     13.65 o
  18  10   1       85.13      109.68     15.95 o
  19  10   1       42.90       27.72     14.53 o
  20  10   1        6.02       11.17     13.98 o
  21  10   1       35.34       22.85     14.62 o
  22  10   1        1.10       12.01     15.02 o
  23  10   1       33.28       39.30     15.98 o
  24  10   1       15.61       19.07     16.08 o
  25  10   1       74.14       72.17     17.92 o
  26  10   1       39.97       41.22     17.76 o
  27  10   1       66.64       82.72     18.95 o
  28  10   1       15.21       18.70     18.01 o
  29  10   1       27.69       55.10     20.31 o
  30  10   1       29.47       26.27     22.41 o
   1  11   1      566.44      522.43     17.86 o
   2  11   1       24.08       33.97     11.02 o
   3  11   1      104.93       88.91     12.34 o
   4  11   1      512.48      456.05     17.83 o
   5  11   1       36.97       41.79     11.24 o
   6  11   1      171.10      146.65     13.29 o
   7  11   1      332.27      316.51     18.38 o
   8  11   1        0.05        7.46     11.17 o
   9  11   1      135.42      111.83     13.68 o
  10  11   1      127.94      134.27     14.04 o
  11  11   1      135.65       85.42     19.94 o
  12  11   1       46.00       23.48     13.11 o
  13  11   1      167.93      184.79     17.24 o
  14  11   1      257.87      266.12     18.93 o
  15  11   1      204.64      200.73     18.00 o
  16  11   1        1.34       -5.64     13.51 o
  17  11   1       36.11       39.74     14.98 o
  18  11   1      160.97      168.05     18.15 o
  19  11   1       90.32       81.87     16.90 o
  20  11   1      941.23     1040.79     42.47 o
  21  11   1       40.65       46.70     16.97 o
  22  11   1      349.31      314.75     22.49 o
  23  11   1        0.39       -2.51     16.44 o
  24  11   1      311.45      328.76     23.45 o
  25  11   1       36.47       73.02     18.88 o
  26  11   1      129.18       96.01     19.50 o
  27  11   1       50.13       62.24     20.48 o
  28  11   1      644.60      794.17     41.05 o
   0  12   1     2555.66     2862.44     78.35 o
   1  12   1      138.71      121.63     15.24 o
   2  12   1      136.14      110.27     14.31 o
   3  12   1      654.15      723.66     28.44 o
   4  12   1        8.55        1.97     12.00 o
   5  12   1       11.95      -11.86     11.86 o
   6  12   1      120.67      125.98     15.67 o
   7  12   1       22.29       42.37     14.24 o
   8  12   1       76.02       67.59     15.01 o
   9  12   1        3.03       -0.90     13.64 o
  10  12   1       15.89        0.90     13.64 o
  11  12   1      125.45      113.47     16.37 o
  12  12   1       32.11       14.75     14.12 o
  13  12   1       14.54       19.51     14.74 o
  14  12   1       16.79       -9.55     14.34 o
  15  12   1      312.07      311.71     20.87 o
  16  12   1      128.29      117.25     17.74 o
  17  12   1       58.77       61.80     18.56 o
  18  12   1        5.22        3.64     15.69 o
  19  12   1      184.52      201.65     20.15 o
  20  12   1        0.92        4.74     16.72 o
  21  12   1      127.79      134.57     19.95 o
  22  12   1        7.60      -11.94     16.99 o
  23  12   1      223.72      226.49     23.86 o
  24  12   1       17.99       34.11     21.67 o
  25  12   1      313.01      328.07     28.93 o
   1  13   1       13.74       22.61     15.88 o
   2  13   1      104.52       82.39     16.28 o
   3  13   1       58.75       46.33     16.28 o
   4  13   1        3.71        2.79     14.16 o
   5  13   1       48.88       34.42     15.34 o
   6  13   1        8.22       14.26     14.58 o
   7  13   1      116.62      147.80     17.68 o
   8  13   1       12.03        6.25     14.76 o
   9  13   1       41.43       38.92     15.92 o
  10  13   1       48.52       42.58     15.98 o
  11  13   1        1.09        0.76     15.19 o
  12  13   1       82.36       64.07     16.88 o
  13  13   1       35.21       16.96     16.42 o
  14  13   1        5.75       24.03     16.56 o
  15  13   1        8.73        9.56     16.27 o
  16  13   1        0.97       -4.06     16.20 o
  17  13   1       93.81       71.52     18.46 o
  18  13   1      113.14      145.07     20.31 o
  19  13   1       59.06       92.28     20.92 o
  20  13   1       12.73        1.38     20.83 o
  21  13   1       51.31       89.14     23.17 o
  22  13   1       68.32       41.87     23.07 o
   0  14   1      108.58      133.91     43.90 o
   1  14   1        0.28       24.11     17.06 o
   2  14   1      111.14      114.70     19.20 o
   3  14   1       47.79       37.52     17.89 o
   4  14   1      240.72      270.15     22.24 o
   5  14   1      125.73      135.08     19.90 o
   6  14   1        1.06      -12.52     16.25 o
   7  14   1      141.91      156.54     20.04 o
   8  14   1       14.29       23.87     16.98 o
   9  14   1        0.26       -3.52     16.27 o
  10  14   1      101.89      117.94     20.59 o
  11  14   1       58.58       73.51     18.45 o
  12  14   1       37.94       37.37     18.14 o
  13  14   1      406.77      464.01     25.79 o
  14  14   1      129.24      196.82     25.79 o
  15  14   1      102.40      110.87     23.59 o
  16  14   1      431.23      535.92     32.53 o
  17  14   1       55.77       55.92     22.60 o
  18  14   1        0.71       15.13     22.88 o
  19  14   1        4.24       -7.46     21.79 o
   1  15   1        1.85       -1.29     23.66 o
   2  15   1       67.61       77.45     24.49 o
   3  15   1        0.82       17.96     22.80 o
   4  15   1       70.44       64.12     23.19 o
   5  15   1       35.61        5.08     21.26 o
   6  15   1        2.16        4.63     21.54 o
   7  15   1       14.21       -5.87     21.28 o
   8  15   1        2.28        2.32     21.58 o
   9  15   1       27.17       33.72     22.66 o
  10  15   1       94.21      171.50     26.60 o
  11  15   1       41.89       65.31     22.68 o
  12  15   1        6.36       22.94     21.99 o
  13  15   1       63.20       62.28     23.80 o
  14  15   1       11.63      -12.35     21.95 o
   0  16   1       28.78       78.48     38.62 o
   1  16   1        1.75       14.73     25.16 o
   2  16   1       40.93       47.15     26.16 o
   3  16   1       43.06       28.94     25.10 o
   4  16   1      273.76      305.32     39.01 o
   5  16   1        0.03      -23.64     23.64 o
   0   0   2    18385.18    17500.18    582.71 o
   1   0   2     3368.85     2761.93     81.31 o
   2   0   2     2102.22     2131.32     45.31 o
   3   0   2   147484.44   139889.08   1514.07 o
   4   0   2    35902.20    35428.11    317.95 o
   5   0   2     1428.14     1455.05     20.56 o
   6   0   2    46140.56    45638.44    410.27 o
   7   0   2     9378.42     9804.88     99.09 o
   8   0   2    22316.36    22049.12    213.44 o
   9   0   2      448.65      606.13     15.69 o
  10   0   2     1175.90     1381.51     21.42 o
  11   0   2     1875.17     2021.47     36.11 o
  12   0   2      340.40      346.96     15.91 o
  13   0   2     1574.52     1747.84     26.80 o
  14   0   2     8339.21     8222.78     81.91 o
  15   0   2       16.10       25.08      6.58 o
  16   0   2     5616.24     5738.91     57.73 o
  17   0   2     1393.93     1361.08     23.25 o
  18   0   2     1607.27     1594.90     26.04 o
  19   0   2      278.02      278.83     13.65 o
  20   0   2      588.12      566.53     21.07 o
  21   0   2        9.63        2.61      9.86 o
  22   0   2     2304.08     2122.01     37.11 o
  23   0   2     2246.40     2071.22     37.23 o
  24   0   2      317.01      384.21     18.76 o
  25   0   2     1556.62     1609.53     33.67 o
  26   0   2     2483.81     2254.97     41.25 o
  27   0   2      327.39      342.31     19.73 o
  28   0   2      254.30      283.83     19.33 o
  29   0   2      514.56      497.04     38.03 o
  30   0   2      106.97       82.37     21.29 o
  31   0   2       23.62       43.40     20.07 o
  32   0   2       18.76       24.91     20.46 o
  33   0   2       13.72       24.64     21.14 o
  34   0   2       20.65       38.20     20.95 o
  35   0   2        9.68       26.09     23.64 o
  36   0   2      854.49      883.17    102.07 o
  37   0   2      135.16      118.99     38.27 o
  38   0   2      293.36      244.14     51.98 o
   1   1   2       28.73       11.66      3.55 o
   2   1   2     5387.24     5306.89     39.81 o
   3   1   2    15237.88    15074.82     95.68 o
   4   1   2     8139.92     7832.83     51.57 o
   5   1   2      868.01      881.32     10.52 o
   6   1   2     7936.87     7598.93     54.76 o
   7   1   2     2153.00     2224.16     21.45 o
   8   1   2      127.07      129.28      6.39 o
   9   1   2      183.62      231.60      7.60 o
  10   1   2        0.08       -4.19      4.19 o
  11   1   2     2163.63     2086.25     22.47 o
  12   1   2     1689.76     1832.08     19.76 o
  13   1   2     4930.64     5287.52     42.24 o
  14   1   2       23.30       43.80      4.55 o
  15   1   2      199.13      217.45      8.09 o
  16   1   2     3292.99     3500.48     28.92 o
  17   1   2        0.25       12.05      5.17 o
  18   1   2      369.85      373.11     10.43 o
  19   1   2        3.54        5.61      5.81 o
  20   1   2     2301.59     2318.98     27.15 o
  21   1   2      165.77      163.13     10.39 o
  22   1   2      315.83      341.70     12.15 o
  23   1   2       59.58       18.51      7.90 o
  24   1   2      102.97       76.87      9.29 o
  25   1   2     1158.18     1079.03     20.61 o
  26   1   2       73.71       66.25      9.98 o
  27   1   2      411.02      371.62     14.67 o
  28   1   2      169.63      164.33     12.42 o
  29   1   2        0.31       -6.55     11.38 o
  30   1   2      333.18      336.02     22.12 o
  31   1   2       59.26       43.11     13.89 o
  32   1   2      125.70      155.04     16.29 o
  33   1   2      119.30      122.51     22.83 o
  34   1   2        7.42       17.23     15.75 o
  35   1   2        0.52       11.87     20.52 o
  36   1   2       55.62       46.34     22.91 o
  37   1   2       94.37       99.75     25.81 o
  38   1   2      133.22      164.25     48.89 o
   0   2   2     1396.08     1458.72     27.58 o
   1   2   2     1202.39     1131.97     11.27 o
   2   2   2    30891.54    30192.91    202.46 o
   3   2   2     2449.11     2383.44     21.28 o
   4   2   2        0.82        9.92      4.63 o
   5   2   2      397.52      454.45      8.11 o
   6   2   2     5243.72     4957.28     39.40 o
   7   2   2      187.24      190.59      7.66 o
   8   2   2      416.37      406.99     12.64 o
   9   2   2     2482.43     2584.48     26.07 o
  10   2   2     5687.44     5709.22     47.50 o
  11   2   2     2009.87     2210.07     20.52 o
  12   2   2     3101.76     2923.94     25.63 o
  13   2   2     2945.83     2995.64     26.11 o
  14   2   2     1933.20     1739.34     18.29 o
  15   2   2      109.79      142.12      6.63 o
  16   2   2      425.21      417.80      9.74 o
  17   2   2      224.40      251.17      8.75 o
  18   2   2     5380.18     5262.46     43.93 o
  19   2   2       32.36       39.14      7.26 o
  20   2   2      283.72      262.57     10.80 o
  21   2   2      201.85      213.15     10.55 o
  22   2   2     1525.82     1554.75     23.34 o
  23   2   2       80.40       71.69      9.23 o
  24   2   2        8.77       21.08      8.35 o
  25   2   2      981.56     1025.92     20.39 o
  26   2   2      626.32      654.30     17.41 o
  27   2   2      230.10      209.72     13.49 o
  28   2   2      194.80      204.69     14.53 o
  29   2   2      128.07      121.25     14.01 o
  30   2   2      281.98      262.76     17.21 o
  31   2   2      151.57      140.03     16.12 o
  32   2   2      263.12      275.10     20.06 o
  33   2   2       12.81       24.35     14.71 o
  34   2   2       90.33       71.12     19.94 o
  35   2   2        8.35       20.02     20.54 o
  36   2   2        0.03       18.59     26.34 o
  37   2   2        7.41       18.26     26.53 o
   1   3   2    12665.34    11765.28     86.93 o
   2   3   2       26.05       22.86      4.91 o
   3   3   2    10932.80    10781.48     80.39 o
   4   3   2     2166.28     2030.86     20.58 o
   5   3   2       57.11       81.47      5.35 o
   6   3   2     1015.65     1082.00     14.34 o
   7   3   2     3952.72     3895.73     34.42 o
   8   3   2      460.69      516.12      9.56 o
   9   3   2     3024.97     2837.49     25.21 o
  10   3   2      137.71      129.39      6.28 o
  11   3   2     2719.74     2529.89     23.75 o
  12   3   2       22.81       27.78      5.32 o
  13   3   2     1980.71     1770.34     19.39 o
  14   3   2      165.00      193.23      7.23 o
  15   3   2     1452.74     1375.21     15.96 o
  16   3   2      230.50      219.19      8.17 o
  17   3   2     2248.34     2104.04     23.75 o
  18   3   2        1.96        4.60      6.55 o
  19   3   2     1951.58     1828.15     22.83 o
  20   3   2     2420.58     2299.64     26.70 o
  21   3   2     1297.26     1216.63     19.53 o
  22   3   2      128.96      143.31      9.80 o
  23   3   2      494.50      503.91     14.69 o
  24   3   2       75.44       60.53      9.26 o
  25   3   2       55.57       43.18      9.60 o
  26   3   2      824.87      767.23     19.10 o
  27   3   2      839.20      859.38     22.22 o
  28   3   2       86.83       85.62     12.54 o
  29   3   2      200.65      196.30     15.96 o
  30   3   2      376.17      348.14     28.56 o
  31   3   2      245.53      242.16     17.94 o
  32   3   2       49.31       55.51     14.78 o
  33   3   2        4.52        2.81     18.11 o
  34   3   2      210.70      251.39     24.62 o
  35   3   2        0.17       -3.76     19.45 o
  36   3   2        0.00      -14.74     25.09 o
  37   3   2      512.04      542.11     59.96 o
   0   4   2     1080.45     1027.72     21.42 o
   1   4   2       85.36       80.87      5.98 o
   2   4   2      198.32      140.74      6.74 o
   3   4   2     1402.94     1306.27     21.42 o
   4   4   2       96.06       61.23      5.16 o
   5   4   2      265.42      312.17      8.07 o
   6   4   2     1630.72     1547.57     16.30 o
   7   4   2      410.11      401.51     11.04 o
   8   4   2      182.91      185.19      6.93 o
   9   4   2        1.26        1.71      4.69 o
  10   4   2      368.79      439.31      9.82 o
  11   4   2      326.89      304.39      8.97 o
  12   4   2      885.25      823.83     13.64 o
  13   4   2        4.60        9.23      5.67 o
  14   4   2      811.80      852.69     14.04 o
  15   4   2       58.73       43.63      6.32 o
  16   4   2     2503.96     2601.20     27.13 o
  17   4   2     1480.44     1501.90     20.81 o
  18   4   2       53.28       39.93      7.91 o
  19   4   2      985.83      943.56     21.18 o
  20   4   2     1703.50     1667.42     28.67 o
  21   4   2      102.85       84.92      9.23 o
  22   4   2        9.05        1.05      7.82 o
  23   4   2      620.01      636.42     17.18 o
  24   4   2     1174.68     1173.20     21.78 o
  25   4   2       42.82       39.15      9.48 o
  26   4   2      372.90      359.09     14.65 o
  27   4   2      296.25      282.96     15.78 o
  28   4   2      104.73      112.43     14.35 o
  29   4   2      158.80      166.27     16.25 o
  30   4   2       15.30       24.60     14.21 o
  31   4   2       20.03       23.36     15.97 o
  32   4   2        5.70       -1.02     19.52 o
  33   4   2        1.60      -13.48     18.66 o
  34   4   2       39.26       22.31     20.16 o
  35   4   2      221.19      222.53     26.86 o
  36   4   2        0.00      -19.86     24.82 o
   1   5   2     1504.25     1284.62     15.06 o
   2   5   2     2160.91     2121.52     20.63 o
   3   5   2     2433.19     2036.40     20.17 o
   4   5   2     1275.98     1304.43     15.36 o
   5   5   2     7903.57     7439.92     54.57 o
   6   5   2      350.30      302.10      9.05 o
   7   5   2    11469.70    11527.28     79.20 o
   8   5   2      916.39      962.59     14.07 o
   9   5   2     4656.19     4312.84     36.23 o
  10   5   2     3752.06     4045.25     35.01 o
  11   5   2     2475.77     2382.08     24.66 o
  12   5   2      120.44      105.68      6.57 o
  13   5   2     1947.78     1862.05     22.97 o
  14   5   2      308.55      318.66     11.06 o
  15   5   2      187.14      169.19      9.06 o
  16   5   2       97.93       96.27      8.24 o
  17   5   2     5889.10     5641.56     52.97 o
  18   5   2       35.96       33.45      8.26 o
  19   5   2      126.17      126.85      9.90 o
  20   5   2      117.21       97.30      9.63 o
  21   5   2     1426.88     1403.54     22.63 o
  22   5   2      148.64      175.26     11.37 o
  23   5   2     1742.89     1744.66     26.26 o
  24   5   2      203.00      209.70     13.45 o
  25   5   2      926.15      962.41     22.30 o
  26   5   2       17.28       14.30     10.57 o
  27   5   2      173.61      200.29     14.43 o
  28   5   2       98.08      111.53     15.11 o
  29   5   2       49.67       56.66     14.52 o
  30   5   2       49.98       53.48     16.72 o
  31   5   2       88.97       57.38     19.58 o
  32   5   2      196.64      175.36     23.16 o
  33   5   2      877.75      817.77     56.12 o
  34   5   2      117.15      117.26     22.94 o
  35   5   2       96.74       55.12     24.10 o
  36   5   2        9.15       28.53     26.41 o
   0   6   2      981.52      942.16     19.19 o
   1   6   2     1565.58     1606.03     18.39 o
   2   6   2       31.24       27.83      5.58 o
   3   6   2     7829.15     8020.13     60.39 o
   4   6   2      841.12      722.83     12.30 o
   5   6   2        4.09        3.65      5.00 o
   6   6   2     3611.67     3754.90     32.95 o
   7   6   2     1022.24     1043.69     15.07 o
   8   6   2      708.02      671.03     12.83 o
   9   6   2       64.43       64.29      6.80 o
  10   6   2      982.38     1053.95     16.34 o
  11   6   2       16.17       13.39      6.35 o
  12   6   2       13.90        6.95      5.82 o
  13   6   2       10.21       25.57      6.80 o
  14   6   2     1677.99     1637.76     24.11 o
  15   6   2      173.58      183.50     10.51 o
  16   6   2     4606.41     4397.66     45.46 o
  17   6   2     1291.78     1274.65     21.47 o
  18   6   2       44.56       40.89      8.80 o
  19   6   2       14.48       -2.52      8.01 o
  20   6   2     1227.62     1251.48     22.45 o
  21   6   2      182.22      188.82     12.00 o
  22   6   2        1.10       -3.69      8.80 o
  23   6   2     1872.95     1786.51     27.75 o
  24   6   2      786.15      752.70     21.38 o
  25   6   2      501.14      530.81     20.87 o
  26   6   2      454.37      418.96     22.93 o
  27   6   2      411.56      409.50     39.10 o
  28   6   2      189.90      206.69     19.45 o
  29   6   2      434.62      402.07     24.49 o
  30   6   2        0.22       16.21     17.99 o
  31   6   2        1.88       -9.57     18.71 o
  32   6   2        3.49       -4.56     19.29 o
  33   6   2        1.07       -5.04     19.90 o
  34   6   2        6.63       -2.82     20.26 o
  35   6   2       31.07       15.49     26.11 o
   1   7   2     2549.97     2375.81     23.58 o
   2   7   2       51.49       39.86      6.24 o
   3   7   2     2162.12     2059.27     21.69 o
   4   7   2     1218.26     1228.54     16.57 o
   5   7   2      312.98      307.94     10.82 o
   6   7   2      294.90      310.64     10.44 o
   7   7   2     3026.98     3083.20     31.50 o
   8   7   2       15.94       12.61      7.12 o
   9   7   2     1167.30     1045.54     18.56 o
  10   7   2       25.94       29.97      8.52 o
  11   7   2     1114.67     1174.42     21.22 o
  12   7   2       18.21       16.48      7.18 o
  13   7   2     1085.00     1043.28     20.74 o
  14   7   2      200.97      181.48     13.69 o
  15   7   2      663.74      697.33     18.22 o
  16   7   2     2201.46     2138.70     34.46 o
  17   7   2     1440.43     1371.14     23.23 o
  18   7   2      148.12      134.97     11.39 o
  19   7   2      925.90      993.17     20.32 o
  20   7   2     2454.29     2385.60     31.75 o
  21   7   2      686.10      691.92     22.07 o
  22   7   2      172.35      139.74     13.51 o
  23   7   2       31.89       36.23     11.28 o
  24   7   2        0.00       -6.18     10.75 o
  25   7   2       90.91       78.09     13.36 o
  26   7   2      326.35      323.70     22.57 o
  27   7   2      729.03      709.57     41.75 o
  28   7   2      130.72      156.96     22.05 o
  29   7   2      845.32      827.28     54.45 o
  30   7   2       12.04       13.32     17.99 o
  31   7   2      457.03      447.02     27.33 o
  32   7   2       81.39       66.30     22.19 o
  33   7   2       12.17       28.16     21.08 o
  34   7   2      144.02      179.50     28.19 o
   0   8   2     1208.79     1173.49     29.77 o
   1   8   2      157.30      157.23     11.17 o
   2   8   2     4666.89     4632.88     49.03 o
   3   8   2      711.69      700.64     16.67 o
   4   8   2      485.34      477.11     14.48 o
   5   8   2      156.08      154.12     10.98 o
   6   8   2     2051.76     1999.79     28.10 o
   7   8   2      314.77      329.40     12.95 o
   8   8   2      614.85      594.05     16.37 o
   9   8   2      330.65      348.30     14.27 o
  10   8   2     2736.81     2634.77     34.46 o
  11   8   2      949.06     1003.14     21.69 o
  12   8   2     2951.24     2943.43     37.60 o
  13   8   2      908.96      870.55     19.45 o
  14   8   2      781.91      809.68     19.67 o
  15   8   2        2.86        0.18      7.95 o
  16   8   2      271.84      269.61     13.84 o
  17   8   2      236.49      235.25     13.60 o
  18   8   2     1396.27     1374.93     31.03 o
  19   8   2       26.30        4.64     10.43 o
  20   8   2       84.69       90.79     13.32 o
  21   8   2       25.93       20.02     10.54 o
  22   8   2     1173.68     1138.56     37.51 o
  23   8   2        0.23       15.08     12.04 o
  24   8   2      237.66      249.83     21.39 o
  25   8   2      700.93      656.43     36.49 o
  26   8   2      481.10      529.89     28.96 o
  27   8   2        5.67       25.06     18.75 o
  28   8   2      176.82      150.08     22.73 o
  29   8   2        9.85      -18.47     18.95 o
  30   8   2       26.41       43.09     21.33 o
  31   8   2      124.88      123.14     21.85 o
  32   8   2       48.52       50.71     20.58 o
   1   9   2        1.03        0.90      9.06 o
   2   9   2      355.28      332.52     15.91 o
   3   9   2      864.66      835.16     20.11 o
   4   9   2        8.23       -2.74     10.21 o
   5   9   2        3.21       -1.37      9.30 o
   6   9   2      120.16       87.28     10.88 o
   7   9   2        2.05       -3.48      8.95 o
   8   9   2      183.73      184.58     12.47 o
   9   9   2        2.78       -2.43      8.43 o
  10   9   2      293.30      259.27     12.40 o
  11   9   2       59.13       66.19      9.75 o
  12   9   2      873.59      832.09     27.15 o
  13   9   2      639.99      642.05     19.41 o
  14   9   2       65.82       71.62     10.14 o
  15   9   2      142.37      122.96     11.56 o
  16   9   2       83.06       74.07     11.38 o
  17   9   2       38.92       22.30     10.42 o
  18   9   2       46.93       36.93     13.62 o
  19   9   2       25.41        9.04     13.12 o
  20   9   2      169.24      164.41     17.29 o
  21   9   2      101.01      104.97     16.66 o
  22   9   2        0.10       13.97     15.77 o
  23   9   2        0.26       17.24     17.60 o
  24   9   2       35.89       55.45     19.14 o
  25   9   2      300.90      274.93     27.28 o
  26   9   2       41.52       19.95     19.67 o
  27   9   2       26.86       57.88     20.16 o
  28   9   2        8.47       22.56     20.30 o
  29   9   2       28.56      -14.00     20.39 o
  30   9   2       35.78       33.43     22.80 o
  31   9   2        4.01        3.65     20.84 o
   0  10   2      477.84      482.72     24.06 o
   1  10   2      157.67      169.15     13.34 o
   2  10   2     1949.69     1943.17     35.05 o
   3  10   2     2116.41     2131.49     34.27 o
   4  10   2     4521.81     4611.13     54.30 o
   5  10   2       93.27      105.07     12.29 o
   6  10   2     3340.48     3292.42     41.35 o
   7  10   2      661.80      695.38     20.84 o
   8  10   2     1369.32     1432.60     26.52 o
   9  10   2      503.71      502.69     17.93 o
  10  10   2      297.27      337.68     15.85 o
  11  10   2      466.26      474.64     17.98 o
  12  10   2     1026.59     1098.39     25.97 o
  13  10   2      272.27      286.25     17.26 o
  14  10   2     1921.53     1839.38     36.58 o
  15  10   2       37.53       46.60     14.12 o
  16  10   2      589.81      669.11     25.66 o
  17  10   2      658.87      681.11     29.70 o
  18  10   2      853.16      778.80     30.66 o
  19  10   2       15.76        4.59     14.42 o
  20  10   2      226.39      199.83     21.03 o
  21  10   2      171.91      183.72     21.82 o
  22  10   2      655.69      623.66     30.67 o
  23  10   2        9.45       15.77     18.92 o
  24  10   2       88.60       67.93     20.76 o
  25  10   2       41.47       36.21     19.89 o
  26  10   2     1440.55     1597.07    115.14 o
  27  10   2       36.28       55.35     21.96 o
  28  10   2       45.04       70.82     22.79 o
  29  10   2        3.30        4.15     21.22 o
   1  11   2       77.27       68.23     12.87 o
   2  11   2       27.85       25.81     11.71 o
   3  11   2      777.80      791.56     30.02 o
   4  11   2        0.24        3.89     11.80 o
   5  11   2      359.88      339.55     18.25 o
   6  11   2      476.57      436.08     19.35 o
   7  11   2      137.92      135.29     14.61 o
   8  11   2       20.02       33.32     12.51 o
   9  11   2       65.66       80.90     14.22 o
  10  11   2      110.74       80.62     14.28 o
  11  11   2       78.41       67.12     13.95 o
  12  11   2       28.40       39.15     14.23 o
  13  11   2      764.90      668.35     26.50 o
  14  11   2       40.63       38.15     14.78 o
  15  11   2      321.25      357.56     23.97 o
  16  11   2      139.53      170.07     21.42 o
  17  11   2       53.32       50.50     17.66 o
  18  11   2       30.72       40.23     21.82 o
  19  11   2       24.43       28.70     18.76 o
  20  11   2       28.78       60.40     19.77 o
  21  11   2      140.89      130.11     22.31 o
  22  11   2      131.27      158.36     23.08 o
  23  11   2        5.26       -8.63     19.60 o
  24  11   2        4.19      -16.52     19.30 o
  25  11   2       18.47       31.87     21.39 o
  26  11   2       16.95       12.86     21.75 o
  27  11   2      116.78       84.93     23.06 o
   0  12   2     1200.68     1164.91     56.89 o
   1  12   2        9.34        3.77     13.61 o
   2  12   2     1777.19     1934.48     40.88 o
   3  12   2       74.79       39.54     14.87 o
   4  12   2        3.06       -2.63     13.56 o
   5  12   2        5.63       -9.84     12.22 o
   6  12   2      247.27      243.62     21.99 o
   7  12   2      126.77      135.04     15.75 o
   8  12   2      666.50      649.59     24.79 o
   9  12   2        9.89       19.11     15.03 o
  10  12   2      656.54      719.14     27.06 o
  11  12   2       20.32        6.32     14.41 o
  12  12   2      250.43      216.47     20.79 o
  13  12   2      246.57      216.76     21.47 o
  14  12   2      263.57      287.89     22.87 o
  15  12   2      137.81       97.45     20.60 o
  16  12   2      186.59      179.25     22.96 o
  17  12   2       11.25       22.79     18.85 o
  18  12   2      677.47      707.75     33.19 o
  19  12   2       33.93       28.67     20.08 o
  20  12   2       89.42      104.91     22.90 o
  21  12   2       22.52       25.57     20.50 o
  22  12   2      487.82      533.96     35.30 o
  23  12   2        9.93        8.19     21.02 o
  24  12   2        6.96        0.27     21.38 o
  25  12   2       43.89       27.29     25.15 o
   1  13   2      742.54      672.59     34.47 o
   2  13   2        0.88      -11.32     14.85 o
   3  13   2      957.38      985.45     32.54 o
   4  13   2       12.92        7.25     14.83 o
   5  13   2       82.17       98.56     19.34 o
   6  13   2      162.69      147.80     21.11 o
   7  13   2      994.96     1027.33     36.72 o
   8  13   2       12.76       23.63     17.41 o
   9  13   2     1103.54     1165.04     78.36 o
  10  13   2        6.48       17.02     20.59 o
  11  13   2      609.25      650.64     31.49 o
  12  13   2      114.80       88.34     20.76 o
  13  13   2      369.10      400.93     27.86 o
  14  13   2       11.21       34.99     19.96 o
  15  13   2      111.92      115.46     22.52 o
  16  13   2       10.59       28.50     20.57 o
  17  13   2      289.66      282.18     30.96 o
  18  13   2        0.00        3.65     20.79 o
  19  13   2      350.16      349.63     29.14 o
  20  13   2      148.91      201.79     26.27 o
  21  13   2      373.09      386.07     38.26 o
  22  13   2       38.78       37.08     25.39 o
   0  14   2       16.52       -2.65     26.04 o
   1  14   2       20.50       27.46     19.64 o
   2  14   2       27.38       24.69     19.74 o
   3  14   2        4.58        9.76     20.62 o
   4  14   2        6.89       23.48     20.69 o
   5  14   2        4.71      -20.13     20.13 o
   6  14   2      160.02      176.30     24.80 o
   7  14   2        2.56       13.04     20.66 o
   8  14   2        3.67        9.94     20.78 o
   9  14   2       21.76       25.85     21.31 o
  10  14   2        2.14       12.56     21.30 o
  11  14   2        0.01      -19.09     19.09 o
  12  14   2       10.63        7.86     20.44 o
  13  14   2       19.98       21.12     21.44 o
  14  14   2        0.12       -3.34     21.00 o
  15  14   2        2.16       -6.63     21.30 o
  16  14   2       37.28       45.95     22.34 o
  17  14   2       35.63       85.32     23.68 o
  18  14   2       34.56       90.05     24.39 o
   1  15   2      839.71      850.28     57.68 o
   2  15   2      119.23      145.63     26.58 o
   3  15   2      339.53      309.06     29.51 o
   4  15   2       13.29       12.45     23.58 o
   5  15   2      204.12      159.96     26.88 o
   6  15   2       55.82       64.88     24.77 o
   7  15   2      680.72      593.52     38.18 o
   8  15   2      245.62      238.30     28.11 o
   9  15   2      286.80      267.46     28.53 o
  10  15   2       14.14       21.14     22.86 o
  11  15   2      285.76      286.31     29.06 o
  12  15   2       64.85       73.16     29.48 o
  13  15   2      365.77      320.89     34.83 o
   1   1   3       62.30       70.90      6.34 o
   2   1   3     2045.40     1869.34     27.39 o
   3   1   3     5318.59     5153.76     42.56 o
   4   1   3      879.85      859.24     10.36 o
   5   1   3     2297.44     2295.06     18.63 o
   6   1   3      516.47      512.50      8.11 o
   7   1   3      286.85      286.88      7.13 o
   8   1   3     3176.32     3325.67     29.64 o
   9   1   3      103.32      122.19      6.86 o
  10   1   3       57.95       58.45      6.35 o
  11   1   3      503.93      527.84     12.45 o
  12   1   3      604.29      591.60     12.93 o
  13   1   3        0.78        1.61      5.14 o
  14   1   3      330.76      280.26      9.29 o
  15   1   3      582.13      595.78     13.79 o
  16   1   3     1557.85     1567.31     20.03 o
  17   1   3      439.79      405.08     13.45 o
  18   1   3      968.79     1049.70     20.92 o
  19   1   3      935.42      939.42     20.03 o
  20   1   3      999.37     1028.02     21.43 o
  21   1   3      160.68      155.65     12.30 o
  22   1   3      478.79      433.99     16.80 o
  23   1   3      456.02      464.67     17.59 o
  24   1   3     1185.83     1171.83     29.86 o
  25   1   3        4.90       14.82     10.32 o
  26   1   3      277.91      290.25     16.64 o
  27   1   3      177.35      160.26     15.11 o
  28   1   3      315.51      330.25     18.76 o
  29   1   3        2.03       -7.97     11.95 o
  30   1   3      935.79      912.70     32.91 o
  31   1   3        5.86       26.27     17.35 o
  32   1   3     1263.65     1123.88     74.96 o
  33   1   3       52.93       66.45     23.15 o
  34   1   3      694.08      681.95     43.12 o
  35   1   3       42.94       74.69     25.25 o
  36   1   3      507.24      522.48     37.01 o
  37   1   3      148.99      167.47     31.43 o
   0   2   3      333.43      325.40     11.11 o
   1   2   3      503.57      492.46     10.33 o
   2   2   3       50.50       54.38      6.17 o
   3   2   3     2090.41     2265.56     19.76 o
   4   2   3      407.72      468.28      7.80 o
   5   2   3       58.45       35.38      4.10 o
   6   2   3      146.88      204.24      6.21 o
   7   2   3      432.34      459.00      9.72 o
   8   2   3      257.27      254.46      7.90 o
   9   2   3      250.59      243.70      8.30 o
  10   2   3     1430.02     1419.59     18.41 o
  11   2   3        9.75       23.48      5.68 o
  12   2   3      225.24      262.39      8.79 o
  13   2   3     1294.41     1484.85     19.29 o
  14   2   3      788.43      721.59     13.85 o
  15   2   3      314.11      359.45     11.05 o
  16   2   3      131.84      132.48      9.09 o
  17   2   3     1012.72      977.77     20.52 o
  18   2   3       21.04       17.73      8.66 o
  19   2   3      894.70      816.78     20.90 o
  20   2   3      220.54      229.71     15.47 o
  21   2   3       20.77        5.54      8.80 o
  22   2   3     2049.29     2026.66     32.63 o
  23   2   3       26.67        5.11      9.68 o
  24   2   3      175.59      167.61     13.30 o
  25   2   3       63.21       53.27     11.38 o
  26   2   3        1.19       -0.95     10.81 o
  27   2   3      507.25      502.20     20.93 o
  28   2   3      396.45      357.46     18.82 o
  29   2   3     1801.07     1712.82     47.64 o
  30   2   3        4.61       27.31     14.31 o
  31   2   3      434.26      436.02     27.82 o
  32   2   3       32.55       44.03     21.68 o
  33   2   3        1.45      -16.82     20.60 o
  34   2   3       42.17        0.43     23.39 o
  35   2   3       17.80       51.80     26.18 o
  36   2   3      542.12      503.91     39.85 o
   1   3   3      628.22      690.24     10.94 o
   2   3   3       14.65       13.74      4.60 o
   3   3   3     3815.62     3880.78     32.94 o
   4   3   3     1807.18     1740.05     17.92 o
   5   3   3      414.86      397.47      9.09 o
   6   3   3      405.53      426.07     10.75 o
   7   3   3     3131.42     3352.40     31.83 o
   8   3   3        7.65        7.70      5.25 o
   9   3   3     2508.06     2464.92     25.44 o
  10   3   3      340.47      432.38     13.34 o
  11   3   3      201.25      252.74     10.14 o
  12   3   3      232.89      285.01      9.64 o
  13   3   3        0.16        5.76      6.19 o
  14   3   3      129.40      148.87     10.16 o
  15   3   3      386.76      416.68     13.00 o
  16   3   3      597.81      553.84     16.23 o
  17   3   3      421.87      426.86     15.39 o
  18   3   3      147.33      121.44     11.51 o
  19   3   3      908.38      924.06     22.10 o
  20   3   3       96.75      123.58     11.97 o
  21   3   3        0.82       -1.87      9.51 o
  22   3   3      224.86      223.47     14.58 o
  23   3   3      978.09      996.97     28.97 o
  24   3   3      532.24      586.93     20.59 o
  25   3   3       13.12        5.34     10.77 o
  26   3   3      836.63      916.77     24.38 o
  27   3   3        3.46       12.44     11.50 o
  28   3   3      458.39      510.90     20.68 o
  29   3   3       30.18        4.61     12.83 o
  30   3   3        3.35        2.39     15.65 o
  31   3   3       34.58       26.22     19.57 o
  32   3   3      112.47       98.94     24.57 o
  33   3   3        1.20       18.31     24.11 o
  34   3   3      110.37       54.25     30.04 o
  35   3   3       74.40       54.09     27.23 o
  36   3   3      105.32      100.32     31.84 o
   0   4   3      877.95      890.57     19.68 o
   1   4   3        6.92       -1.61      5.02 o
   2   4   3     2309.38     2359.82     25.08 o
   3   4   3      422.11      514.48     11.01 o
   4   4   3      210.32      241.93      8.66 o
   5   4   3      552.87      567.69     11.54 o
   6   4   3      535.62      565.11     11.53 o
   7   4   3      303.02      310.74      8.88 o
   8   4   3      637.78      644.86     12.47 o
   9   4   3     3626.21     3751.16     35.72 o
  10   4   3      388.01      364.56      9.97 o
  11   4   3        6.95       -5.60      5.60 o
  12   4   3      323.16      320.22     10.46 o
  13   4   3       48.82       73.48      7.53 o
  14   4   3      197.01      163.81     10.53 o
  15   4   3       56.27       77.44      9.73 o
  16   4   3       57.37       51.44      9.26 o
  17   4   3     2716.22     2686.59     38.06 o
  18   4   3      189.71      187.42     12.71 o
  19   4   3     2325.09     2335.98     33.33 o
  20   4   3      826.26      875.12     21.57 o
  21   4   3     2178.99     2218.40     37.88 o
  22   4   3      163.96      156.65     13.10 o
  23   4   3        9.79        9.92     10.04 o
  24   4   3       14.88       16.87     11.13 o
  25   4   3      359.29      371.96     18.67 o
  26   4   3       62.40       52.26     13.25 o
  27   4   3     1036.11     1030.92     29.68 o
  28   4   3        7.40       -0.05     12.30 o
  29   4   3     2172.01     2267.95     53.49 o
  30   4   3        0.10        1.99     16.41 o
  31   4   3      255.41      283.33     27.97 o
  32   4   3       72.38       52.97     23.84 o
  33   4   3      136.88      118.71     28.96 o
  34   4   3        3.67       10.76     25.63 o
  35   4   3       59.11       47.95     29.29 o
  36   4   3       68.72       81.07     39.62 o
   1   5   3        9.02        7.56      5.57 o
   2   5   3       20.27       14.09      5.87 o
   3   5   3       73.16       95.09      7.20 o
   4   5   3       52.80       36.94      6.13 o
   5   5   3       16.39       20.66      6.39 o
   6   5   3        1.81        3.61      6.06 o
   7   5   3      333.24      360.95     12.52 o
   8   5   3      267.66      249.90     10.39 o
   9   5   3       54.74       59.92      7.18 o
  10   5   3      142.11      147.90      8.80 o
  11   5   3      122.12      120.82      9.09 o
  12   5   3       46.30       44.06      9.36 o
  13   5   3      320.09      339.94     18.38 o
  14   5   3      196.52      217.31     13.50 o
  15   5   3        3.61       -4.16      8.50 o
  16   5   3       96.50       94.11     11.60 o
  17   5   3        1.82        2.65      9.41 o
  18   5   3      128.85       81.30     11.51 o
  19   5   3      131.46      116.56     12.55 o
  20   5   3      141.19      120.07     12.88 o
  21   5   3        2.53        3.97     10.31 o
  22   5   3       62.87       80.26     12.45 o
  23   5   3      161.44      150.49     14.55 o
  24   5   3       11.47        6.35     11.26 o
  25   5   3       10.14        1.46     11.90 o
  26   5   3        1.46        7.83     12.51 o
  27   5   3       83.55       93.93     15.83 o
  28   5   3       41.12       22.49     16.01 o
  29   5   3       62.86       58.24     18.21 o
  30   5   3        3.78       17.49     19.47 o
  31   5   3        0.31       15.88     23.56 o
  32   5   3        1.27       20.91     24.55 o
  33   5   3       10.03       37.83     27.49 o
  34   5   3       32.82       33.35     27.47 o
  35   5   3        6.47       -2.58     26.72 o
   0   6   3      490.05      525.69     23.54 o
   1   6   3       10.35        6.15      5.93 o
   2   6   3       21.31        7.76      6.10 o
   3   6   3      283.37      274.68      9.80 o
   4   6   3      333.61      316.65     10.14 o
   5   6   3        1.89       -6.08      6.08 o
   6   6   3      884.28      911.15     16.24 o
   7   6   3        0.60        2.66      6.44 o
   8   6   3      145.21      157.16      9.17 o
   9   6   3     1971.14     1976.76     28.24 o
  10   6   3       21.65       22.46      9.01 o
  11   6   3     1164.31     1199.77     23.26 o
  12   6   3      222.57      244.91     13.39 o
  13   6   3      203.24      236.53     14.37 o
  14   6   3        2.10       -2.93      9.98 o
  15   6   3       20.35       19.40     11.06 o
  16   6   3      372.01      374.62     17.28 o
  17   6   3     1056.93     1047.57     25.71 o
  18   6   3       63.98       62.91     12.20 o
  19   6   3      370.55      312.59     21.49 o
  20   6   3      230.54      185.35     13.22 o
  21   6   3     1961.89     2003.50     39.51 o
  22   6   3       63.43       65.25     11.83 o
  23   6   3       25.36       11.09     11.99 o
  24   6   3        6.54        1.58     11.67 o
  25   6   3      245.05      240.52     18.84 o
  26   6   3       26.19       26.34     14.53 o
  27   6   3      501.69      502.97     36.45 o
  28   6   3       25.80        9.46     17.83 o
  29   6   3     1070.89     1189.67     74.34 o
  30   6   3      166.79      150.81     29.33 o
  31   6   3      438.26      483.52     38.42 o
  32   6   3      284.91      326.88     35.19 o
  33   6   3      628.70      578.70     43.18 o
  34   6   3       15.55       12.80     27.25 o
   1   7   3       24.64       29.46      8.86 o
   2   7   3      121.51      145.10     10.86 o
   3   7   3      189.86      188.14     12.70 o
   4   7   3       22.38       27.74      8.93 o
   5   7   3       35.91       37.14      9.11 o
   6   7   3       16.27       12.46      8.68 o
   7   7   3      137.23      119.54     11.09 o
   8   7   3       30.58       23.19      9.33 o
   9   7   3      436.11      408.01     21.25 o
  10   7   3      745.62      772.12     20.52 o
  11   7   3      379.30      351.62     15.70 o
  12   7   3      121.68      125.46     15.10 o
  13   7   3        1.85       -1.74      8.83 o
  14   7   3       74.16       49.02      8.85 o
  15   7   3     1198.27     1127.60     32.39 o
  16   7   3      995.81      991.67     31.54 o
  17   7   3      488.80      437.47     17.42 o
  18   7   3      212.99      206.95     16.25 o
  19   7   3       11.73        3.58     10.14 o
  20   7   3      111.77       89.59     12.23 o
  21   7   3       61.30       41.45     11.13 o
  22   7   3       39.49       27.65     12.26 o
  23   7   3        4.93        5.38     11.93 o
  24   7   3       29.23       49.20     15.89 o
  25   7   3        9.60       22.17     17.33 o
  26   7   3      251.73      292.75     24.50 o
  27   7   3       11.82       26.27     18.94 o
  28   7   3      926.60     1003.44     61.67 o
  29   7   3       60.88       54.25     25.42 o
  30   7   3      117.38      131.06     29.00 o
  31   7   3        0.79        9.48     26.02 o
  32   7   3      650.10      695.49     77.05 o
  33   7   3       61.98       60.53     29.05 o
   0   8   3     7765.06     8160.73    118.21 o
   1   8   3      483.22      448.51     16.45 o
   2   8   3       34.65       33.26     10.77 o
   3   8   3       36.87       41.42      9.30 o
   4   8   3     1721.88     1742.03     36.40 o
   5   8   3      397.17      360.60     16.81 o
   6   8   3      107.59       96.42      9.39 o
   7   8   3       19.49       10.81      7.99 o
   8   8   3      141.75      172.51     12.52 o
   9   8   3      232.14      202.85     14.45 o
  10   8   3      162.96      160.58     11.54 o
  11   8   3       36.47       31.97     10.01 o
  12   8   3      485.13      443.12     15.17 o
  13   8   3      193.89      185.77     12.11 o
  14   8   3        0.89       18.72      9.97 o
  15   8   3      134.32      125.55     12.47 o
  16   8   3     1638.31     1590.74     35.48 o
  17   8   3        1.75       10.81     10.10 o
  18   8   3      327.45      306.56     15.65 o
  19   8   3      248.52      292.58     15.69 o
  20   8   3        4.00       -4.17     10.38 o
  21   8   3      513.26      510.21     20.50 o
  22   8   3       77.84      112.43     18.17 o
  23   8   3      340.12      302.57     26.33 o
  24   8   3      198.60      185.82     21.77 o
  25   8   3      340.54      264.38     25.17 o
  26   8   3      483.16      440.07     29.57 o
  27   8   3        2.22      -19.82     19.82 o
  28   8   3       10.88       28.92     25.65 o
  29   8   3      201.17      277.93     36.46 o
  30   8   3       55.57       52.36     27.28 o
  31   8   3       29.85       60.22     28.73 o
  32   8   3        9.14       -4.72     46.03 o
   1   9   3      198.47      200.55     13.58 o
   2   9   3       30.87       28.76     10.57 o
   3   9   3        9.45       10.23      9.83 o
   4   9   3      614.86      617.49     18.76 o
   5   9   3     1249.54     1311.37     25.68 o
   6   9   3     1028.60     1049.49     22.80 o
   7   9   3      703.05      694.37     19.99 o
   8   9   3      241.38      232.49     12.98 o
   9   9   3       64.07       48.47      9.68 o
  10   9   3       83.09       74.89     10.61 o
  11   9   3        0.02       14.07      9.48 o
  12   9   3       16.04        8.15      9.68 o
  13   9   3      487.69      436.51     16.57 o
  14   9   3      347.46      349.43     15.64 o
  15   9   3      106.77      104.55     12.76 o
  16   9   3      374.83      372.39     18.03 o
  17   9   3       61.19       69.43     12.38 o
  18   9   3      342.99      334.26     17.37 o
  19   9   3      481.30      456.81     19.01 o
  20   9   3      411.90      392.89     20.03 o
  21   9   3        8.32        8.58     13.03 o
  22   9   3      462.51      477.68     27.77 o
  23   9   3      107.42      107.11     20.99 o
  24   9   3     1091.68     1138.65     58.32 o
  25   9   3      111.65      128.50     25.38 o
  26   9   3      553.40      515.73     38.21 o
  27   9   3      275.36      240.53     34.24 o
  28   9   3      301.81      288.69     34.36 o
  29   9   3      246.65      263.90     34.37 o
  30   9   3      208.94      187.24     33.02 o
   0  10   3     3247.98     3363.77     69.58 o
   1  10   3      399.42      378.87     18.37 o
   2  10   3        3.87        1.37     10.75 o
   3  10   3      359.92      323.54     16.11 o
   4  10   3      131.98      120.24     13.03 o
   5  10   3      122.87       97.11     12.06 o
   6  10   3      335.91      343.04     16.01 o
   7  10   3      937.42      943.93     22.80 o
   8  10   3       16.24       36.19     10.46 o
   9  10   3      870.10      804.94     20.48 o
  10  10   3      195.39      170.50     13.30 o
  11  10   3      231.12      209.18     16.21 o
  12  10   3      106.70      109.40     12.76 o
  13  10   3      904.24      923.85     24.27 o
  14  10   3      186.67      203.55     14.60 o
  15  10   3      260.03      255.28     16.64 o
  16  10   3      306.07      305.18     18.97 o
  17  10   3       47.00       29.97     14.12 o
  18  10   3      114.01      103.05     15.83 o
  19  10   3      361.96      334.60     21.80 o
  20  10   3        4.66        5.08     16.02 o
  21  10   3      241.51      237.12     28.33 o
  22  10   3      145.12      160.95     22.82 o
  23  10   3        2.28       20.20     21.05 o
  24  10   3        2.18        9.32     22.42 o
  25  10   3        5.28       21.64     25.83 o
  26  10   3       47.65       42.65     26.36 o
  27  10   3        5.93      -13.49     25.45 o
  28  10   3      108.58      124.09     30.64 o
   1  11   3        1.98       12.56     12.34 o
   2  11   3      109.40       75.63     14.11 o
   3  11   3      248.09      253.90     16.96 o
   4  11   3      305.68      262.12     16.71 o
   5  11   3      101.10      108.82     13.72 o
   6  11   3       35.86       16.42     11.12 o
   7  11   3        0.47        2.98     10.73 o
   8  11   3      268.52      276.31     15.55 o
   9  11   3        0.76        4.79     11.22 o
  10  11   3        5.91       -7.31     10.82 o
  11  11   3       73.13       94.32     14.25 o
  12  11   3      690.10      699.47     23.83 o
  13  11   3       55.27       54.68     14.14 o
  14  11   3      206.88      217.47     17.22 o
  15  11   3       58.33       67.81     14.95 o
  16  11   3      433.15      445.99     22.48 o
  17  11   3      127.88      130.87     19.83 o
  18  11   3       93.00       98.67     19.07 o
  19  11   3      168.57      221.06     24.73 o
  20  11   3      110.00      105.80     22.30 o
  21  11   3      152.25      140.00     26.60 o
  22  11   3       68.48       47.44     26.39 o
  23  11   3      348.35      398.07     38.66 o
  24  11   3      267.87      234.65     33.62 o
  25  11   3       15.18       24.48     27.12 o
  26  11   3       66.09       74.02     29.17 o
   0  12   3        9.57        9.57     18.80 o
   1  12   3        8.22       -0.30     13.42 o
   2  12   3       74.03       61.53     15.05 o
   3  12   3      347.63      334.09     20.05 o
   4  12   3      157.52      149.92     16.86 o
   5  12   3       41.97       48.33     14.87 o
   6  12   3       39.56       35.94     14.11 o
   7  12   3      235.58      239.58     17.99 o
   8  12   3       93.42      111.70     15.55 o
   9  12   3      134.21      116.78     16.77 o
  10  12   3        1.20        1.04     13.82 o
  11  12   3       91.47      132.21     16.76 o
  12  12   3       15.01        1.18     14.73 o
  13  12   3      126.84      139.03     18.04 o
  14  12   3        0.13      -14.78     14.78 o
  15  12   3       30.46       14.87     17.31 o
  16  12   3        2.14       16.59     19.29 o
  17  12   3      240.90      215.21     26.00 o
  18  12   3       11.36      -11.97     21.70 o
  19  12   3      217.08      182.57     30.61 o
  20  12   3       47.20       54.67     26.87 o
  21  12   3       14.97      -22.24     24.45 o
  22  12   3       17.12       36.97     27.52 o
  23  12   3        6.35        9.13     27.04 o
   1  13   3       10.03       17.04     14.62 o
   2  13   3        4.92        4.98     15.12 o
   3  13   3        3.21        3.74     14.96 o
   4  13   3       72.36       67.81     16.08 o
   5  13   3       18.76        7.85     14.54 o
   6  13   3        6.33       -3.86     14.38 o
   7  13   3      448.18      464.58     25.41 o
   8  13   3       14.77       25.34     16.29 o
   9  13   3        8.44       12.22     16.41 o
  10  13   3       67.37       69.23     17.94 o
  11  13   3      199.58      235.61     27.03 o
  12  13   3       27.82       33.65     20.14 o
  13  13   3       97.09      113.10     24.42 o
  14  13   3       10.65       -6.99     22.73 o
  15  13   3       15.75        5.95     23.54 o
  16  13   3       33.64       16.68     25.05 o
  17  13   3      364.26      325.22     34.69 o
  18  13   3        6.19        8.88     25.56 o
  19  13   3        1.24      -10.70     27.01 o
  20  13   3       15.02      -13.44     26.67 o
   0  14   3      132.14      105.00     30.41 o
   1  14   3       64.73       49.67     20.02 o
   2  14   3      377.51      342.20     26.61 o
   3  14   3        8.93       10.50     19.45 o
   4  14   3        4.36       36.71     19.64 o
   5  14   3      190.30      203.97     25.77 o
   6  14   3        0.58      -17.14     24.05 o
   7  14   3        1.16       42.06     26.56 o
   8  14   3       79.27       78.75     27.16 o
   9  14   3      310.63      282.16     37.33 o
  10  14   3       66.09      146.13     32.02 o
  11  14   3        7.22      -24.48     26.72 o
  12  14   3       31.47       57.85     29.73 o
  13  14   3        4.05      -11.19     27.79 o
  14  14   3      107.14      107.65     31.51 o
  15  14   3        4.60       -5.53     26.67 o
  16  14   3        0.16      -18.54     27.13 o
   1  15   3        3.19        7.74     26.82 o
   2  15   3        7.01      -18.19     26.30 o
   3  15   3       12.77      -23.64     27.53 o
   4  15   3       25.84       32.72     30.32 o
   5  15   3       77.89       82.13     32.00 o
   6  15   3        0.41      -28.41     28.41 o
   7  15   3      344.17      277.22     37.83 o
   8  15   3       32.73       32.81     30.38 o
   9  15   3       17.61      -27.42     28.10 o
  10  15   3        5.11       -2.25     29.22 o
   0   0   4      181.44      207.06     41.67 o
   1   0   4     1531.99     1457.80    125.53 o
   2   0   4     2545.62     2187.36    109.92 o
   4   0   4     6362.26     5968.08     97.80 o
   5   0   4     4365.47     4246.93     53.27 o
   6   0   4     5343.38     5312.73     58.96 o
   7   0   4     6618.97     6659.82     66.42 o
   8   0   4     2161.36     2315.99     28.50 o
   9   0   4     8788.71     9010.87     86.75 o
  10   0   4     5280.08     5541.08     58.11 o
  11   0   4      405.38      434.07     13.89 o
  12   0   4     7767.95     7820.34     86.52 o
  13   0   4     3809.25     3776.84     52.50 o
  14   0   4     3235.32     3051.71     48.70 o
  15   0   4      720.41      866.59     29.25 o
  16   0   4     1289.47     1220.47     34.82 o
  17   0   4     1473.85     1415.95     43.12 o
  18   0   4      464.41      514.31     26.23 o
  19   0   4      417.13      448.96     25.81 o
  20   0   4       76.11       62.14     15.78 o
  21   0   4      202.16      198.35     23.12 o
  22   0   4       22.25       57.62     18.32 o
  23   0   4      345.50      253.25     25.82 o
  24   0   4     3203.05     3276.16     76.30 o
  25   0   4      133.01      133.33     26.92 o
  26   0   4      535.50      507.43     61.16 o
  27   0   4      285.95      265.45     31.89 o
  28   0   4     1840.26     1637.40     61.71 o
  29   0   4      539.77      517.55     47.30 o
  30   0   4      405.16      404.95     38.96 o
  31   0   4      154.40      177.17     33.37 o
  32   0   4      144.04      146.04     29.70 o
  33   0   4       58.02       91.25     29.69 o
  34   0   4      160.01      206.32     45.96 o
  35   0   4      249.70      235.00     49.31 o
  36   0   4      614.85      810.67    257.81 o
   1   1   4      249.91      288.59     23.35 o
   2   1   4      643.02      626.54     15.38 o
   3   1   4     1451.23     1476.07     24.79 o
   4   1   4       49.30       49.24      5.93 o
   5   1   4       73.11       68.33      5.15 o
   6   1   4     1408.65     1440.89     14.86 o
   7   1   4     6400.92     6473.64     47.14 o
   8   1   4      546.32      576.10      9.86 o
   9   1   4     9026.89     9278.28     66.64 o
  10   1   4     3074.13     3465.83     29.63 o
  11   1   4       75.48       52.91      6.22 o
  12   1   4      561.30      610.67     13.07 o
  13   1   4      116.97      121.79      8.79 o
  14   1   4     1632.69     1730.18     26.11 o
  15   1   4      208.74      222.00     12.92 o
  16   1   4        0.24       -6.08      8.49 o
  17   1   4       73.28       67.28     10.63 o
  18   1   4      211.22      214.94     14.93 o
  19   1   4        3.71       -1.56      9.93 o
  20   1   4       27.92       30.16     11.22 o
  21   1   4        7.96      -10.21     10.21 o
  22   1   4      427.62      405.48     19.98 o
  23   1   4     1074.70     1012.02     28.90 o
  24   1   4        8.56       22.16     12.53 o
  25   1   4        1.09       -8.27     12.76 o
  26   1   4       19.95       18.15     13.41 o
  27   1   4       29.72        4.14     14.44 o
  28   1   4      596.58      556.03     27.34 o
  29   1   4      403.16      414.36     28.98 o
  30   1   4        3.07       29.60     18.45 o
  31   1   4       81.45       71.35     18.92 o
  32   1   4       51.54       27.43     18.58 o
  33   1   4        3.32       14.54     19.87 o
  34   1   4      113.17       63.39     28.33 o
  35   1   4        9.62        2.98     27.43 o
  36   1   4      362.97      509.23     95.40 o
   0   2   4     4547.45     4269.46     70.58 o
   1   2   4      991.96     1045.28     18.51 o
   2   2   4      289.95      244.69     11.21 o
   3   2   4      934.07      903.78     13.66 o
   4   2   4    10100.02     9861.54     75.65 o
   5   2   4     4043.12     4095.64     33.61 o
   6   2   4     6274.05     6170.57     47.03 o
   7   2   4      395.71      456.89     10.94 o
   8   2   4        0.37        0.17      4.63 o
   9   2   4       38.74       51.25      5.66 o
  10   2   4      335.23      310.91      9.30 o
  11   2   4     1061.68     1073.67     18.79 o
  12   2   4      224.79      211.00     10.23 o
  13   2   4      509.57      525.33     14.73 o
  14   2   4     4842.30     4949.81     61.16 o
  15   2   4      467.90      477.28     20.57 o
  16   2   4     2885.60     2977.95     46.40 o
  17   2   4       14.89       27.98      9.70 o
  18   2   4        8.44        6.05      9.63 o
  19   2   4      137.34      124.77     13.60 o
  20   2   4     1358.38     1286.91     29.34 o
  21   2   4      741.30      741.63     24.51 o
  22   2   4      738.78      878.88     26.84 o
  23   2   4       47.41       40.80     13.01 o
  24   2   4      822.41      807.42     27.38 o
  25   2   4       35.71       39.37     14.12 o
  26   2   4      131.64      133.81     17.23 o
  27   2   4        0.06        0.96     13.83 o
  28   2   4       56.19       54.21     16.92 o
  29   2   4        7.29       13.51     16.40 o
  30   2   4      177.19      153.79     21.48 o
  31   2   4      208.11      216.11     24.07 o
  32   2   4      136.30      120.73     21.05 o
  33   2   4        2.57        7.77     21.42 o
  34   2   4      214.19      135.96     28.70 o
  35   2   4        0.68       18.08     25.97 o
   1   3   4     2323.82     2099.77     22.04 o
   2   3   4     1634.63     1570.18     17.73 o
   3   3   4      401.81      344.52      8.60 o
   4   3   4       45.31       39.61      5.40 o
   5   3   4    10783.51    10740.56     79.50 o
   6   3   4      206.74      229.65      7.56 o
   7   3   4     1337.94     1227.46     14.92 o
   8   3   4       20.48       12.94      5.24 o
   9   3   4     2297.86     2307.97     24.35 o
  10   3   4       22.14       32.28      6.92 o
  11   3   4      541.33      495.50     16.03 o
  12   3   4      169.89      165.06     12.16 o
  13   3   4      212.27      225.76     18.17 o
  14   3   4      270.87      275.28     19.40 o
  15   3   4     4264.46     4218.13     56.19 o
  16   3   4      278.29      268.71     18.03 o
  17   3   4     2438.52     2397.08     42.27 o
  18   3   4      268.38      245.56     16.50 o
  19   3   4      682.24      700.83     24.38 o
  20   3   4       11.26       14.66     11.83 o
  21   3   4       52.14       65.21     13.99 o
  22   3   4       87.81       53.29     14.04 o
  23   3   4        0.40        4.18     12.36 o
  24   3   4        5.01        7.00     13.47 o
  25   3   4     1149.26     1052.59     35.80 o
  26   3   4        0.05        9.86     13.43 o
  27   3   4      597.37      577.57     26.81 o
  28   3   4        2.94       14.36     14.33 o
  29   3   4      140.18       62.09     17.21 o
  30   3   4      128.97      124.78     20.09 o
  31   3   4       30.49       27.36     18.30 o
  32   3   4        0.13        7.77     20.17 o
  33   3   4        4.75       -5.79     23.57 o
  34   3   4      193.44      104.67     30.38 o
  35   3   4      665.96      699.32     61.37 o
   0   4   4       75.62      104.65      9.23 o
   1   4   4      304.73      313.37      8.75 o
   2   4   4       23.91       26.67      5.70 o
   3   4   4      114.22      120.31      8.50 o
   4   4   4     1605.93     1584.80     18.80 o
   5   4   4      165.72      165.64      7.64 o
   6   4   4        1.16        1.45      5.44 o
   7   4   4      194.29      226.80      8.31 o
   8   4   4     1245.08     1266.28     19.15 o
   9   4   4      125.15      115.72      9.04 o
  10   4   4      105.95       95.56      9.44 o
  11   4   4       31.38       21.69      9.19 o
  12   4   4      153.44      193.38     14.21 o
  13   4   4      664.83      670.27     22.19 o
  14   4   4       74.52       69.46     12.81 o
  15   4   4      791.99      808.99     25.33 o
  16   4   4      667.85      701.27     23.45 o
  17   4   4      674.57      690.22     23.72 o
  18   4   4      475.50      467.73     21.02 o
  19   4   4      139.97      129.11     15.89 o
  20   4   4      572.71      586.27     23.94 o
  21   4   4      598.64      575.00     25.25 o
  22   4   4      557.43      610.45     25.42 o
  23   4   4      616.50      640.24     27.12 o
  24   4   4        2.33        7.89     13.20 o
  25   4   4      104.53      104.31     15.42 o
  26   4   4        2.68        2.14     12.98 o
  27   4   4      406.15      420.51     22.92 o
  28   4   4       17.66       35.95     17.38 o
  29   4   4       47.45       62.07     18.91 o
  30   4   4       27.28       33.50     18.56 o
  31   4   4        2.50       -5.65     19.18 o
  32   4   4        9.85       37.34     24.54 o
  33   4   4       18.72       17.37     25.63 o
  34   4   4        3.79        2.04     27.64 o
   1   5   4     5430.26     5116.30     48.72 o
   2   5   4      993.44     1011.82     18.28 o
   3   5   4     3459.43     3406.54     35.10 o
   4   5   4       30.47       25.01      6.82 o
   5   5   4      192.78      148.12      8.89 o
   6   5   4      509.41      554.75     16.11 o
   7   5   4     1924.67     1746.66     25.35 o
   8   5   4        1.14        1.48      8.63 o
   9   5   4     4315.27     4084.76     62.93 o
  10   5   4       90.61      109.31     13.25 o
  11   5   4     3107.68     3100.16     48.51 o
  12   5   4      537.17      525.88     21.87 o
  13   5   4     1135.11     1149.15     30.25 o
  14   5   4       81.48       59.30     14.78 o
  15   5   4     1736.29     1707.37     37.53 o
  16   5   4      169.06      164.31     16.00 o
  17   5   4      342.28      389.26     20.78 o
  18   5   4      529.71      516.86     22.30 o
  19   5   4     3189.45     3207.57     68.00 o
  20   5   4      161.67      179.26     16.35 o
  21   5   4      294.12      294.38     19.12 o
  22   5   4       56.73       42.68     13.15 o
  23   5   4       82.11       72.01     14.22 o
  24   5   4        3.87       24.51     13.89 o
  25   5   4      448.32      487.80     23.13 o
  26   5   4       11.14        4.34     14.51 o
  27   5   4      764.05      698.32     37.23 o
  28   5   4      131.05      138.50     21.08 o
  29   5   4     1529.77     1580.29     81.47 o
  30   5   4      190.16      171.70     30.82 o
  31   5   4       18.82       21.90     23.02 o
  32   5   4       29.50       25.17     25.08 o
  33   5   4        2.55       55.52     31.48 o
  34   5   4       53.99       28.64     33.73 o
   0   6   4     1446.15     1464.16     34.74 o
   1   6   4      367.63      360.89     13.56 o
   2   6   4       53.33       54.29     10.15 o
   3   6   4      583.83      611.16     18.49 o
   4   6   4     2129.83     2026.33     38.14 o
   5   6   4      654.26      665.31     21.05 o
   6   6   4      563.26      592.69     20.58 o
   7   6   4      411.28      454.09     19.33 o
   8   6   4      945.29      906.57     24.55 o
   9   6   4     1713.74     1713.74     35.82 o
  10   6   4      652.55      717.51     23.94 o
  11   6   4        0.44       -8.81     11.26 o
  12   6   4      644.75      732.17     25.02 o
  13   6   4     3142.92     3002.98     51.57 o
  14   6   4       48.02       23.92     13.87 o
  15   6   4        0.17       23.26     13.34 o
  16   6   4      376.94      377.04     20.72 o
  17   6   4     1009.74      955.39     31.95 o
  18   6   4      476.35      501.63     25.95 o
  19   6   4      481.43      442.64     21.38 o
  20   6   4      279.56      306.54     19.70 o
  21   6   4      276.34      249.45     19.04 o
  22   6   4       57.89       65.95     15.24 o
  23   6   4      426.75      411.71     22.88 o
  24   6   4       16.65       10.13     14.94 o
  25   6   4       95.40       77.09     16.83 o
  26   6   4      225.13      185.77     22.13 o
  27   6   4      196.59      167.50     22.01 o
  28   6   4      208.91      221.14     24.69 o
  29   6   4       89.24      100.39     23.31 o
  30   6   4        0.47        9.58     22.05 o
  31   6   4       22.15       29.86     27.52 o
  32   6   4       26.76       57.78     34.10 o
  33   6   4        3.85       63.79     41.60 o
   1   7   4     2223.97     2217.55     39.74 o
   2   7   4       95.71      118.03     16.12 o
   3   7   4      901.24      910.22     26.30 o
   4   7   4      229.32      266.57     16.59 o
   5   7   4     2955.46     2852.80     42.96 o
   6   7   4      129.77      131.07     14.16 o
   7   7   4      176.96      172.65     14.87 o
   8   7   4       63.84       52.04     12.10 o
   9   7   4      758.91      806.64     23.51 o
  10   7   4      360.43      328.56     17.23 o
  11   7   4      496.26      450.99     19.17 o
  12   7   4       32.39       49.73     11.86 o
  13   7   4       15.43        8.30     11.86 o
  14   7   4      181.93      174.06     17.46 o
  15   7   4     1491.87     1593.60     36.62 o
  16   7   4       16.22       12.55     13.09 o
  17   7   4     1337.43     1389.94     44.12 o
  18   7   4       45.94       52.71     14.75 o
  19   7   4     1661.22     1718.04     38.22 o
  20   7   4       19.69        6.88     13.90 o
  21   7   4      228.30      225.71     19.56 o
  22   7   4      240.71      258.49     23.31 o
  23   7   4       19.31       19.54     16.13 o
  24   7   4        0.44       21.26     16.59 o
  25   7   4      994.04     1027.63     45.69 o
  26   7   4      227.13      197.42     24.51 o
  27   7   4       56.63       76.20     23.52 o
  28   7   4      265.99      209.46     30.01 o
  29   7   4       52.39       62.85     25.23 o
  30   7   4      128.30      124.10     30.52 o
  31   7   4       44.50       51.58     30.68 o
  32   7   4      196.82      169.31     76.67 o
   0   8   4     2997.46     3054.23     73.75 o
   1   8   4      115.62      116.02     14.88 o
   2   8   4      495.85      485.85     24.62 o
   3   8   4      280.95      245.31     16.42 o
   4   8   4     4408.11     4392.52     58.68 o
   5   8   4      951.53      941.04     25.86 o
   6   8   4     1929.13     1990.98     34.94 o
   7   8   4      272.59      273.31     20.43 o
   8   8   4      132.48      139.90     13.86 o
   9   8   4       15.68       30.96     11.70 o
  10   8   4       60.67       74.70     15.00 o
  11   8   4      300.57      269.60     17.35 o
  12   8   4       45.40       26.00     12.33 o
  13   8   4      178.58      193.69     16.58 o
  14   8   4     3023.70     3207.49     53.99 o
  15   8   4       10.49       11.24     13.84 o
  16   8   4     2189.16     2175.15     44.88 o
  17   8   4      159.97      148.11     18.35 o
  18   8   4      203.38      219.62     19.70 o
  19   8   4       68.28       73.33     16.88 o
  20   8   4      688.63      711.24     28.74 o
  21   8   4       21.02       18.29     15.98 o
  22   8   4      393.59      390.99     25.73 o
  23   8   4      250.90      270.46     25.13 o
  24   8   4      379.50      365.28     32.58 o
  25   8   4        2.41       -6.75     20.38 o
  26   8   4      170.54      116.03     26.62 o
  27   8   4      109.31      104.21     26.52 o
  28   8   4       46.57       34.76     24.40 o
  29   8   4       30.56       75.91     29.07 o
  30   8   4       94.62      128.87     40.16 o
   1   9   4      423.69      419.46     22.34 o
   2   9   4      158.18      132.85     17.39 o
   3   9   4      120.78      105.91     15.40 o
   4   9   4        0.02       -5.93     11.65 o
   5   9   4       61.29       46.65     13.18 o
   6   9   4       56.76       39.36     12.75 o
   7   9   4       80.04       87.11     14.42 o
   8   9   4       47.25       51.47     12.83 o
   9   9   4     1290.59     1291.96     29.34 o
  10   9   4      327.35      273.37     19.80 o
  11   9   4      192.47      174.35     19.01 o
  12   9   4       27.19       13.30     13.21 o
  13   9   4       16.94       25.45     13.99 o
  14   9   4      239.64      205.45     18.40 o
  15   9   4      488.32      455.37     23.99 o
  16   9   4        9.05       25.47     15.30 o
  17   9   4       49.51       73.73     17.24 o
  18   9   4        0.73       12.75     15.58 o
  19   9   4      115.38       97.72     19.16 o
  20   9   4       48.35       51.44     18.48 o
  21   9   4       12.44       39.11     18.96 o
  22   9   4      163.91      123.92     22.88 o
  23   9   4      135.26      175.19     27.64 o
  24   9   4      168.41      193.86     29.85 o
  25   9   4       40.50       59.26     25.22 o
  26   9   4        3.69       17.55     24.93 o
  27   9   4        3.27        6.75     25.28 o
  28   9   4       38.12       17.16     29.50 o
  29   9   4       68.15       97.72     73.47 o
   0  10   4     2331.95     2478.93     69.04 o
   1  10   4      211.58      185.12     19.88 o
   2  10   4     1357.48     1429.44     35.38 o
   3  10   4     1069.93     1131.03     32.86 o
   4  10   4      694.66      706.63     27.29 o
   5  10   4        3.85        8.95     13.94 o
   6  10   4     1635.06     1611.76     36.86 o
   7  10   4      748.02      712.80     25.46 o
   8  10   4      700.38      735.23     25.79 o
   9  10   4       42.50       46.38     13.85 o
  10  10   4      547.20      489.88     27.47 o
  11  10   4      281.29      254.46     19.84 o
  12  10   4      523.77      605.50     25.37 o
  13  10   4        6.82       14.23     14.59 o
  14  10   4     1426.83     1461.59     47.20 o
  15  10   4       58.36       54.78     17.26 o
  16  10   4     1102.53     1185.57     45.85 o
  17  10   4      151.41      175.83     21.78 o
  18  10   4      222.83      204.04     23.60 o
  19  10   4       56.49       88.06     22.86 o
  20  10   4      208.53      230.09     28.79 o
  21  10   4        0.00        9.13     22.08 o
  22  10   4      260.71      309.31     32.43 o
  23  10   4      356.35      407.05     36.06 o
  24  10   4     1032.44     1063.88     52.43 o
  25  10   4        3.82        1.70     25.29 o
  26  10   4        7.66        6.69     28.75 o
  27  10   4        4.99       17.08     37.88 o
   1  11   4      356.50      368.06     24.11 o
   2  11   4        1.03       -9.92     14.56 o
   3  11   4      194.16      156.40     18.85 o
   4  11   4      108.63      103.82     21.19 o
   5  11   4      127.70      118.92     18.20 o
   6  11   4       19.86       38.25     16.58 o
   7  11   4      275.44      301.51     21.44 o
   8  11   4       37.67       36.47     15.82 o
   9  11   4      303.65      318.73     24.68 o
  10  11   4        5.00        1.32     14.66 o
  11  11   4       40.22       30.01     16.40 o
  12  11   4        0.69        7.95     15.80 o
  13  11   4        0.23       17.91     16.25 o
  14  11   4        3.48       20.85     16.91 o
  15  11   4        0.54        4.88     18.59 o
  16  11   4       11.23       12.26     21.56 o
  17  11   4      348.90      310.42     31.41 o
  18  11   4        0.74       -2.03     21.76 o
  19  11   4      383.67      357.93     33.12 o
  20  11   4        0.86      -21.87     21.87 o
  21  11   4       59.93       37.26     24.92 o
  22  11   4        8.41       32.58     25.61 o
  23  11   4      202.90      261.85     63.84 o
  24  11   4       54.24       -6.27     29.09 o
   0  12   4       27.99       23.35     23.30 o
   1  12   4      301.57      280.23     23.41 o
   2  12   4        9.99        1.38     16.70 o
   3  12   4       29.20        8.95     17.11 o
   4  12   4     1303.60     1205.67     45.33 o
   5  12   4       13.32       24.89     17.35 o
   6  12   4      892.05      851.11     33.15 o
   7  12   4      227.16      213.97     21.67 o
   8  12   4       64.48       30.70     18.65 o
   9  12   4       45.40       60.13     20.78 o
  10  12   4      628.65      631.94     37.12 o
  11  12   4        0.66       18.77     21.21 o
  12  12   4      578.79      630.60     35.72 o
  13  12   4       70.85       69.09     22.31 o
  14  12   4      410.14      393.58     32.02 o
  15  12   4       94.17      134.14     27.01 o
  16  12   4       58.64       66.99     25.35 o
  17  12   4        0.07       36.42     24.81 o
  18  12   4       62.47       82.70     26.66 o
  19  12   4      129.87      158.56     36.78 o
  20  12   4      354.56      335.97     35.29 o
  21  12   4       66.60       73.85     29.68 o
  22  12   4      106.71       83.06     77.68 o
   1  13   4      450.70      440.12     37.33 o
   2  13   4       65.79       34.57     22.91 o
   3  13   4      201.71      146.57     26.70 o
   4  13   4        8.63       22.27     22.57 o
   5  13   4     1477.89     1635.99     82.91 o
   6  13   4        1.05        7.68     20.27 o
   7  13   4      181.56      118.45     30.48 o
   8  13   4       13.81        0.13     21.90 o
   9  13   4      435.73      372.39     33.76 o
  10  13   4        0.03        1.90     22.68 o
  11  13   4      256.08      224.99     29.82 o
  12  13   4       12.14        8.28     25.00 o
  13  13   4      246.46      295.63     34.90 o
  14  13   4        3.43       -3.74     25.47 o
  15  13   4      553.00      539.78     39.49 o
  16  13   4       38.64       71.34     27.65 o
  17  13   4      433.98      476.36     43.47 o
  18  13   4        8.49        2.96     30.14 o
   0  14   4        0.39       19.02     31.58 o
   1  14   4        5.69       16.68     22.48 o
   2  14   4        2.51      -11.28     21.64 o
   3  14   4        1.48      -15.57     21.66 o
   4  14   4       72.19       64.89     24.29 o
   5  14   4       60.71       52.00     23.29 o
   6  14   4       55.65       51.31     23.49 o
   7  14   4       33.41       44.55     23.89 o
   8  14   4       13.25       47.91     25.12 o
   9  14   4       31.81       52.37     28.05 o
  10  14   4       55.55       54.10     28.37 o
  11  14   4        0.00        4.30     26.07 o
  12  14   4       51.84       59.76     29.05 o
  13  14   4       30.83       53.94     31.94 o
   1  15   4      515.32      465.38     36.47 o
   2  15   4       76.84       84.03     27.50 o
   3  15   4      273.04      284.64     30.87 o
   4  15   4      186.75      162.26     31.43 o
   1   1   5      480.66      505.70     25.36 o
   2   1   5        5.41        8.62     13.83 o
   3   1   5        0.17       14.85     10.84 o
   4   1   5       29.97       32.68      6.17 o
   5   1   5     2231.25     2258.11     26.30 o
   6   1   5      113.23      162.99      6.62 o
   7   1   5       60.88       78.22      6.04 o
   8   1   5      351.55      333.88      9.21 o
   9   1   5        5.46        7.93      5.74 o
  10   1   5      487.34      564.85     13.59 o
  11   1   5       66.81       77.83      8.80 o
  12   1   5       57.95       77.31      9.62 o
  13   1   5        2.86       -6.90      8.19 o
  14   1   5      285.91      286.77     14.09 o
  15   1   5      325.63      338.83     16.07 o
  16   1   5     3311.60     3367.25     46.51 o
  17   1   5        0.42       -3.09      9.45 o
  18   1   5      962.65      976.64     25.81 o
  19   1   5        2.16       -4.14     10.39 o
  20   1   5        1.13      -10.18     10.18 o
  21   1   5       12.32       -1.34     11.27 o
  22   1   5      108.11      101.96     15.05 o
  23   1   5       88.69       80.15     15.78 o
  24   1   5      258.80      230.37     19.52 o
  25   1   5      234.60      212.62     23.53 o
  26   1   5     1296.07     1472.88     47.26 o
  27   1   5       25.44       45.71     19.40 o
  28   1   5      336.01      273.33     27.67 o
  29   1   5       47.49       76.26     21.74 o
  30   1   5      395.53      432.26     33.41 o
  31   1   5        0.16       22.29     21.58 o
  32   1   5      332.82      332.64     32.73 o
  33   1   5       25.68       55.36     24.95 o
  34   1   5      751.97      847.39     51.29 o
   0   2   5      814.38      848.09     24.43 o
   1   2   5       89.69      101.79      8.87 o
   2   2   5      115.71      111.81     10.30 o
   3   2   5      206.06      204.43      9.14 o
   4   2   5      129.72      161.48      8.59 o
   5   2   5       91.61      100.65      6.02 o
   6   2   5      192.23      201.22      7.43 o
   7   2   5      633.61      594.52     11.45 o
   8   2   5       80.15       74.55      7.01 o
   9   2   5        8.37       -4.09      6.33 o
  10   2   5        0.84       12.71      7.47 o
  11   2   5     1772.42     1748.44     30.22 o
  12   2   5      106.18      118.30     12.42 o
  13   2   5      278.06      267.49     14.55 o
  14   2   5      269.63      263.64     16.00 o
  15   2   5      536.00      534.62     25.74 o
  16   2   5      627.37      619.19     23.87 o
  17   2   5       38.98       42.32     11.60 o
  18   2   5       18.35       34.89     11.54 o
  19   2   5      745.48      780.90     30.16 o
  20   2   5      385.54      412.46     19.70 o
  21   2   5      579.68      589.52     23.12 o
  22   2   5      242.08      230.55     17.77 o
  23   2   5      292.19      261.03     19.36 o
  24   2   5      231.02      238.35     20.17 o
  25   2   5      258.47      227.38     25.05 o
  26   2   5      151.48      173.09     23.58 o
  27   2   5      563.05      615.85     34.46 o
  28   2   5      127.81       97.21     22.83 o
  29   2   5        1.20       14.11     19.80 o
  30   2   5       17.31       28.34     20.72 o
  31   2   5      201.42      169.80     27.27 o
  32   2   5       65.27       54.91     28.91 o
  33   2   5      883.77      932.81     47.55 o
  34   2   5       13.70       26.31     30.67 o
   1   3   5      128.66      127.29      9.06 o
   2   3   5      279.44      325.84     10.86 o
   3   3   5      175.37      189.28      7.90 o
   4   3   5      213.19      215.05      7.87 o
   5   3   5      140.83      126.73      7.23 o
   6   3   5     2574.99     2739.92     29.50 o
   7   3   5      528.32      574.07     13.32 o
   8   3   5      181.26      202.78     10.18 o
   9   3   5      368.69      411.33     13.96 o
  10   3   5       65.91       75.51     10.04 o
  11   3   5        0.59        9.82      9.10 o
  12   3   5        6.78       12.93      9.78 o
  13   3   5      234.67      249.25     17.43 o
  14   3   5      748.08      806.05     30.64 o
  15   3   5      792.00      865.85     24.27 o
  16   3   5      321.09      351.19     18.30 o
  17   3   5      102.97       94.26     13.35 o
  18   3   5      342.78      354.98     19.04 o
  19   3   5       41.60       41.34     12.45 o
  20   3   5      405.52      484.85     22.51 o
  21   3   5       26.19       34.29     13.37 o
  22   3   5      444.16      495.36     27.12 o
  23   3   5       21.68        0.29     12.85 o
  24   3   5      427.24      431.47     47.69 o
  25   3   5        5.73      -15.09     15.09 o
  26   3   5        7.75       24.89     17.85 o
  27   3   5        0.54       -9.87     17.76 o
  28   3   5      116.97      127.45     24.42 o
  29   3   5      100.94      121.13     24.48 o
  30   3   5      249.43      299.62     30.66 o
  31   3   5       21.71       28.49     23.26 o
  32   3   5       82.95       37.22     24.46 o
  33   3   5       11.06       12.53     24.88 o
   0   4   5      131.12      172.62     12.95 o
   1   4   5        4.19       -3.49      6.58 o
   2   4   5       30.74       17.80      7.07 o
   3   4   5     1741.14     1791.00     22.73 o
   4   4   5      407.01      436.55     12.01 o
   5   4   5      333.15      355.67     12.96 o
   6   4   5      703.15      703.57     16.11 o
   7   4   5       52.55       38.00      8.91 o
   8   4   5      130.18      158.39     11.70 o
   9   4   5       62.87       55.84     11.37 o
  10   4   5       96.28      104.81     13.15 o
  11   4   5     1148.91     1137.11     27.98 o
  12   4   5      501.64      571.24     20.66 o
  13   4   5     1176.15     1141.97     27.57 o
  14   4   5       79.54       72.59     12.95 o
  15   4   5      744.59      784.13     25.03 o
  16   4   5       36.81       36.29     12.18 o
  17   4   5       23.46       30.70     12.23 o
  18   4   5      346.50      374.43     19.77 o
  19   4   5      545.78      556.74     23.55 o
  20   4   5      191.01      155.70     17.13 o
  21   4   5      328.91      331.72     20.81 o
  22   4   5      156.18      150.27     21.02 o
  23   4   5     1460.39     1528.02     40.06 o
  24   4   5        1.06       27.17     16.29 o
  25   4   5      453.30      502.49     32.55 o
  26   4   5      222.74      240.60     25.43 o
  27   4   5      100.25      108.54     21.63 o
  28   4   5       17.85       78.01     21.51 o
  29   4   5      239.01      239.13     28.62 o
  30   4   5       29.26       43.13     23.80 o
  31   4   5      756.38      764.27     69.16 o
  32   4   5      229.08      256.84     38.08 o
  33   4   5      229.32      212.93     42.21 o
   1   5   5       88.37       80.51     10.54 o
   2   5   5       18.85       25.03      9.59 o
   3   5   5        0.01        2.57      8.24 o
   4   5   5       33.40       16.03      9.19 o
   5   5   5        0.32        3.31      8.75 o
   6   5   5      247.31      229.70     14.58 o
   7   5   5       29.73       39.51     10.93 o
   8   5   5       51.81       55.51     11.67 o
   9   5   5      100.53       77.01     12.63 o
  10   5   5       66.06       65.29     12.30 o
  11   5   5       50.93       14.66     11.98 o
  12   5   5       26.61       22.46     11.98 o
  13   5   5       21.06       31.42     12.93 o
  14   5   5      293.76      324.05     19.53 o
  15   5   5      133.62      140.18     16.15 o
  16   5   5      293.59      297.31     20.09 o
  17   5   5       87.82       80.55     17.93 o
  18   5   5        4.96        4.67     12.40 o
  19   5   5       16.27       28.55     13.72 o
  20   5   5        0.03       -2.74     12.83 o
  21   5   5       25.33       21.97     14.99 o
  22   5   5       85.27       75.13     16.71 o
  23   5   5       11.57        6.67     16.73 o
  24   5   5       32.17       23.66     17.45 o
  25   5   5       36.07       54.33     20.35 o
  26   5   5       10.81       31.89     19.46 o
  27   5   5        4.17       -0.88     18.98 o
  28   5   5       10.53       33.10     20.77 o
  29   5   5        0.50        4.54     20.79 o
  30   5   5       97.24      109.81     26.34 o
  31   5   5       13.66      -12.33     22.06 o
  32   5   5        1.26       22.86     26.40 o
   0   6   5       44.61       25.70     16.37 o
   1   6   5       40.51       25.25     11.49 o
   2   6   5      186.07      171.08     15.68 o
   3   6   5     1702.30     1664.01     33.19 o
   4   6   5      103.40      101.92     13.54 o
   5   6   5       43.61       39.99     11.51 o
   6   6   5       62.59       36.23     13.13 o
   7   6   5      713.70      720.27     23.20 o
   8   6   5      394.55      379.80     18.59 o
   9   6   5      260.71      309.26     17.75 o
  10   6   5      105.73      100.62     13.78 o
  11   6   5      211.65      220.33     17.53 o
  12   6   5      131.61      135.16     16.01 o
  13   6   5      498.63      498.08     23.11 o
  14   6   5       16.47       25.27     13.82 o
  15   6   5      127.70      147.43     17.47 o
  16   6   5       22.49       21.33     14.43 o
  17   6   5       46.88       56.50     16.19 o
  18   6   5        5.73       25.65     15.56 o
  19   6   5      218.85      236.16     21.03 o
  20   6   5       32.52       64.14     17.93 o
  21   6   5      392.22      383.92     26.51 o
  22   6   5      115.24      100.48     22.23 o
  23   6   5      654.87      684.25     36.62 o
  24   6   5      122.36      115.86     23.19 o
  25   6   5      531.86      483.55     35.93 o
  26   6   5      118.86      116.78     24.64 o
  27   6   5      523.45      461.80     35.03 o
  28   6   5       79.31       91.73     25.36 o
  29   6   5      602.78      534.67     39.24 o
  30   6   5        3.42       15.96     25.88 o
  31   6   5      294.03      256.32     38.85 o
   1   7   5      443.00      479.73     23.97 o
   2   7   5      162.01      172.00     16.59 o
   3   7   5      178.36      175.86     17.39 o
   4   7   5      310.50      335.65     18.67 o
   5   7   5      580.98      557.77     22.37 o
   6   7   5      572.71      563.38     21.95 o
   7   7   5       61.23       77.68     13.34 o
   8   7   5      298.33      332.75     18.10 o
   9   7   5       10.92       -2.97     10.79 o
  10   7   5      126.69      154.37     16.10 o
  11   7   5        0.24        3.56     12.46 o
  12   7   5       37.13       37.15     14.01 o
  13   7   5      215.81      198.62     20.44 o
  14   7   5       75.36       86.93     19.37 o
  15   7   5       52.04       69.02     16.48 o
  16   7   5       13.17       16.66     15.23 o
  17   7   5       25.44       53.08     16.69 o
  18   7   5      734.24      661.15     31.81 o
  19   7   5        7.27        5.14     16.80 o
  20   7   5        2.81       19.75     18.55 o
  21   7   5       27.76       45.52     20.82 o
  22   7   5      231.08      226.80     35.50 o
  23   7   5      128.06      148.26     24.96 o
  24   7   5      593.93      606.36     45.86 o
  25   7   5      255.60      220.55     28.71 o
  26   7   5      148.88       82.12     25.24 o
  27   7   5      147.08      153.03     28.83 o
  28   7   5       20.49       29.82     25.15 o
  29   7   5      170.35      220.72     40.11 o
  30   7   5      145.04      169.28     43.53 o
   0   8   5     1176.35     1156.59     50.98 o
   1   8   5      113.74      137.81     18.23 o
   2   8   5      252.66      239.33     19.10 o
   3   8   5     1189.44     1216.96     33.92 o
   4   8   5      121.52      120.65     15.49 o
   5   8   5       89.02      111.39     16.02 o
   6   8   5       47.53       38.42     14.24 o
   7   8   5      342.06      362.84     20.20 o
   8   8   5      362.18      369.15     19.81 o
   9   8   5      474.51      461.77     21.31 o
  10   8   5      231.05      202.55     18.28 o
  11   8   5      401.11      464.81     23.38 o
  12   8   5      100.32      101.62     16.98 o
  13   8   5      530.59      518.92     24.81 o
  14   8   5       17.36        3.94     15.04 o
  15   8   5      235.67      263.86     24.26 o
  16   8   5      159.23      157.50     21.39 o
  17   8   5       75.03       99.42     20.68 o
  18   8   5      387.55      396.98     31.12 o
  19   8   5      363.78      312.66     30.60 o
  20   8   5        6.51       -5.91     19.83 o
  21   8   5       39.26       27.56     21.45 o
  22   8   5      124.48      154.26     26.88 o
  23   8   5      322.06      351.24     32.68 o
  24   8   5        6.33      -19.83     22.19 o
  25   8   5       48.50       60.37     25.17 o
  26   8   5        9.06       51.19     25.47 o
  27   8   5      221.26      145.02     32.90 o
  28   8   5        2.97        1.63     29.58 o
   1   9   5      158.32      161.77     20.83 o
   2   9   5      606.08      623.71     31.24 o
   3   9   5       68.45       63.34     16.57 o
   4   9   5      161.16      188.25     19.88 o
   5   9   5      163.01      131.44     18.84 o
   6   9   5      482.26      542.83     25.46 o
   7   9   5       20.58       32.64     14.69 o
   8   9   5      320.13      351.08     21.67 o
   9   9   5        0.42        1.47     12.95 o
  10   9   5      139.12      145.03     17.99 o
  11   9   5      118.27      105.98     18.32 o
  12   9   5       56.66       51.85     17.50 o
  13   9   5      102.85      102.22     19.22 o
  14   9   5       84.82       57.94     18.95 o
  15   9   5      552.64      532.26     34.37 o
  16   9   5       29.63       41.39     21.11 o
  17   9   5        1.57       36.00     21.97 o
  18   9   5      111.62      154.17     26.69 o
  19   9   5       58.60       77.53     24.33 o
  20   9   5      927.23      991.11     62.07 o
  21   9   5       62.37       45.74     24.06 o
  22   9   5      492.58      511.07     36.83 o
  23   9   5      168.62      207.07     30.32 o
  24   9   5      202.15      229.92     30.94 o
  25   9   5        0.42       26.08     28.17 o
  26   9   5      444.20      442.86     47.18 o
  27   9   5      222.05      179.58     48.08 o
   0  10   5       66.13       32.15     26.27 o
   1  10   5      227.50      266.28     23.09 o
   2  10   5       84.51       92.64     18.54 o
   3  10   5     1485.75     1543.40     44.50 o
   4  10   5       84.01       45.29     17.74 o
   5  10   5        4.47       13.39     16.40 o
   6  10   5       27.95       18.35     17.60 o
   7  10   5       95.39       74.99     17.29 o
   8  10   5      531.57      529.28     31.82 o
   9  10   5        3.10       23.79     15.95 o
  10  10   5      139.80      121.09     19.81 o
  11  10   5       10.57       35.83     18.79 o
  12  10   5      151.33      118.01     22.62 o
  13  10   5        1.57       31.35     20.23 o
  14  10   5      133.23      108.06     23.13 o
  15  10   5       33.79       14.59     22.53 o
  16  10   5      185.59      170.65     27.61 o
  17  10   5       15.72       51.49     25.81 o
  18  10   5      204.92      227.60     31.25 o
  19  10   5       37.09       55.45     25.28 o
  20  10   5       26.84        0.52     24.43 o
  21  10   5       55.70       55.62     26.78 o
  22  10   5       84.98       30.91     26.98 o
  23  10   5      106.76       98.83     33.89 o
  24  10   5       45.34       62.33     30.02 o
  25  10   5      481.10      685.80    118.49 o
   1  11   5      128.94      159.14     24.78 o
   2  11   5        1.03       -5.85     18.85 o
   3  11   5        0.36       -7.35     19.41 o
   4  11   5       37.33       31.57     21.00 o
   5  11   5      450.21      444.14     32.52 o
   6  11   5        8.90        3.11     20.52 o
   7  11   5        0.01       -0.71     18.96 o
   8  11   5       70.27       42.85     20.73 o
   9  11   5       38.28       43.62     22.47 o
  10  11   5       31.33       37.35     22.07 o
  11  11   5       22.26       64.41     23.48 o
  12  11   5       23.33       46.77     21.53 o
  13  11   5      100.41       83.84     23.03 o
  14  11   5       27.06       43.17     22.62 o
  15  11   5        0.16        7.94     22.79 o
  16  11   5      941.45     1022.19     48.52 o
  17  11   5       27.53       59.08     26.62 o
  18  11   5      146.75      184.78     31.48 o
  19  11   5       19.17       -8.98     28.04 o
  20  11   5        3.53       18.08     27.67 o
  21  11   5        1.78       15.74     26.19 o
  22  11   5      127.89      131.76     30.74 o
   0  12   5        7.64       15.27     27.82 o
   1  12   5       87.77       87.70     23.04 o
   2  12   5      114.14       61.55     23.81 o
   3  12   5       66.62       53.39     23.30 o
   4  12   5        5.10       13.72     21.50 o
   5  12   5      153.18      184.54     27.68 o
   6  12   5       54.30       43.00     21.83 o
   7  12   5       13.26       19.10     21.48 o
   8  12   5      123.40      102.22     24.44 o
   9  12   5        8.18        3.40     22.79 o
  10  12   5        7.91       21.92     24.28 o
  11  12   5      163.24      137.16     28.85 o
  12  12   5        4.83       16.48     23.79 o
  13  12   5        1.07       -2.20     24.43 o
  14  12   5       14.78       27.77     27.46 o
  15  12   5       83.53      117.85     34.11 o
  16  12   5       94.25       88.97     34.67 o
  17  12   5       38.64       29.66     25.75 o
  18  12   5       28.04       58.56     27.77 o
  19  12   5       13.56       56.12     33.60 o
   1  13   5      124.62      133.90     26.38 o
   2  13   5       19.50       16.14     22.08 o
   3  13   5       23.18        9.43     24.04 o
   4  13   5        0.34      -12.40     20.97 o
   5  13   5        2.22       32.00     20.65 o
   6  13   5        8.29       15.07     20.55 o
   7  13   5      243.01      234.50     28.76 o
   8  13   5        1.12       15.18     24.62 o
   9  13   5       35.90        9.58     24.61 o
  10  13   5       76.09       91.27     27.90 o
  11  13   5       63.93       54.09     26.03 o
  12  13   5        3.25        0.39     24.48 o
  13  13   5       30.99       51.56     26.39 o
  14  13   5      556.42      527.26     45.75 o
  15  13   5       84.10      134.91     39.78 o
   0  14   5        0.06       13.64     33.26 o
   1  14   5       18.04       12.26     23.14 o
   2  14   5        3.81        0.84     22.90 o
   3  14   5       73.99       73.46     26.05 o
   4  14   5       16.37       33.56     24.51 o
   5  14   5      106.68       98.25     26.96 o
   6  14   5       64.77       71.80     26.10 o
   7  14   5        2.71       -6.13     23.52 o
   8  14   5      104.58      120.21     30.31 o
   9  14   5       30.91       84.80     74.93 o
   1   0   6        8.60       21.35     43.27 o
   2   0   6     6715.16     6881.09    289.25 o
   3   0   6      301.34      190.65     56.77 o
   4   0   6     1452.78       31.36     27.73 o
   5   0   6      171.62      149.72     16.53 o
   6   0   6      186.51      165.25     12.47 o
   7   0   6      306.48      303.28     12.38 o
   8   0   6      592.84      543.71     16.99 o
   9   0   6     1649.62     1638.62     35.23 o
  10   0   6     5081.80     4975.01     76.61 o
  11   0   6      623.54      763.88     31.47 o
  12   0   6     6900.92     7294.86    106.81 o
  13   0   6        0.13        7.76     13.04 o
  14   0   6        0.34       -0.19     12.58 o
  15   0   6     1994.69     2033.65     52.49 o
  16   0   6       54.47       37.38     16.49 o
  17   0   6       22.96       25.01     16.49 o
  18   0   6     1458.73     1498.58     45.83 o
  19   0   6      140.02      181.84     23.43 o
  20   0   6     2544.28     2698.75     65.64 o
  21   0   6      487.73      557.05     41.21 o
  22   0   6      750.03      747.33     48.74 o
  23   0   6       12.24        1.44     22.20 o
  24   0   6      143.22      191.52     38.98 o
  25   0   6      275.18      195.60     34.26 o
  26   0   6       71.09      129.61     31.65 o
  27   0   6      530.14      547.41     52.81 o
  28   0   6      105.59       70.20     31.46 o
  29   0   6      285.31      322.48     67.59 o
  30   0   6       21.36       20.21     30.83 o
  31   0   6       30.42       27.93     41.08 o
  32   0   6      744.37      859.98     88.28 o
   1   1   6      367.96      410.21     49.83 o
   2   1   6       13.18       38.31     24.43 o
   3   1   6      201.20      214.72     34.99 o
   4   1   6      336.23      310.90     16.86 o
   5   1   6      217.78      202.32      8.67 o
   6   1   6      881.46      922.73     22.99 o
   7   1   6      712.49      750.93     14.33 o
   8   1   6       15.24        4.08      6.12 o
   9   1   6       21.99        7.89      7.99 o
  10   1   6      556.83      597.39     18.81 o
  11   1   6      507.13      520.95     16.36 o
  12   1   6      941.34      967.13     22.04 o
  13   1   6      621.97      604.46     19.02 o
  14   1   6      541.41      569.50     20.86 o
  15   1   6     1675.72     1778.55     31.82 o
  16   1   6      108.82      115.30     13.22 o
  17   1   6      394.05      408.14     18.69 o
  18   1   6       93.08      103.74     14.04 o
  19   1   6        6.53       -9.10     11.46 o
  20   1   6       16.50       -3.50     11.80 o
  21   1   6        6.32       -1.24     15.15 o
  22   1   6       53.56       61.54     18.97 o
  23   1   6      100.95       76.00     19.15 o
  24   1   6      239.22      285.90     26.78 o
  25   1   6      135.36      130.23     22.13 o
  26   1   6       26.16       20.81     19.96 o
  27   1   6      168.98      172.54     25.49 o
  28   1   6        1.87       -0.09     19.83 o
  29   1   6       69.81       94.80     23.68 o
  30   1   6       15.58        1.75     22.26 o
  31   1   6      165.81      146.98     28.39 o
  32   1   6      316.71      348.12     50.42 o
   0   2   6     4357.29     4347.49     94.17 o
   1   2   6      625.96      643.80     19.10 o
   2   2   6      490.62      475.94     16.14 o
   3   2   6      124.90      120.14      9.90 o
   4   2   6      199.19      205.35     11.62 o
   5   2   6       93.17      109.16     10.65 o
   6   2   6      397.08      387.98     11.10 o
   7   2   6      641.42      672.09     14.47 o
   8   2   6     5070.72     5285.40     56.85 o
   9   2   6      142.04      160.15     11.03 o
  10   2   6      870.86      864.23     22.50 o
  11   2   6      837.82      885.53     22.29 o
  12   2   6     1499.14     1479.41     30.16 o
  13   2   6      106.14      114.83     12.37 o
  14   2   6       91.51       70.37     13.23 o
  15   2   6       63.93       74.04     11.89 o
  16   2   6     1102.24     1218.81     27.35 o
  17   2   6        0.06       -9.89     10.75 o
  18   2   6       82.08      105.05     13.80 o
  19   2   6       87.64       73.38     13.94 o
  20   2   6      245.51      260.05     18.27 o
  21   2   6      110.18       99.10     18.91 o
  22   2   6      367.12      396.24     27.64 o
  23   2   6       11.96       19.44     17.28 o
  24   2   6      127.62      111.23     21.31 o
  25   2   6       89.03      113.13     22.57 o
  26   2   6      122.07      127.64     22.93 o
  27   2   6        5.60       -6.19     18.75 o
  28   2   6      510.69      523.07     35.54 o
  29   2   6        0.85       21.03     21.37 o
  30   2   6      345.97      342.60     32.61 o
  31   2   6       12.46       15.67     22.89 o
  32   2   6      128.08      212.81     41.07 o
   1   3   6      981.40      982.45     22.93 o
   2   3   6      354.57      378.97     14.29 o
   3   3   6      999.96     1020.74     22.82 o
   4   3   6       15.88        6.40      6.60 o
   5   3   6      506.76      493.51     13.49 o
   6   3   6      214.02      196.99     10.01 o
   7   3   6      862.55      906.30     20.51 o
   8   3   6      206.89      210.20     17.37 o
   9   3   6     2711.30     2753.89     45.10 o
  10   3   6      469.27      445.52     24.78 o
  11   3   6     3273.12     3481.92     49.00 o
  12   3   6      331.30      392.82     17.59 o
  13   3   6     1908.17     1948.77     35.27 o
  14   3   6       76.99       77.03     12.88 o
  15   3   6       44.87       44.93     11.91 o
  16   3   6       54.31       41.08     12.26 o
  17   3   6      106.31      142.99     15.55 o
  18   3   6      263.57      303.16     18.19 o
  19   3   6      103.05      138.07     15.71 o
  20   3   6       85.00       82.01     17.09 o
  21   3   6     1311.63     1387.57     43.80 o
  22   3   6       10.98       32.36     16.53 o
  23   3   6      247.75      263.41     24.39 o
  24   3   6      131.52      114.20     22.23 o
  25   3   6       70.22       76.55     20.91 o
  26   3   6        8.55       40.40     21.28 o
  27   3   6      154.27      184.73     25.62 o
  28   3   6       12.18       51.62     22.28 o
  29   3   6      166.76      178.88     28.58 o
  30   3   6       52.03       78.28     25.39 o
  31   3   6      481.85      519.31     39.22 o
   0   4   6      741.24      807.90     24.17 o
   1   4   6        0.04       -3.73      8.24 o
   2   4   6      817.32      861.48     18.28 o
   3   4   6       34.23       20.33      8.45 o
   4   4   6       96.18       79.66     10.00 o
   5   4   6      521.59      512.30     16.27 o
   6   4   6        0.07        8.58      8.75 o
   7   4   6      898.72      939.23     21.78 o
   8   4   6       30.75       14.24     10.29 o
   9   4   6      422.38      446.05     27.36 o
  10   4   6       35.90       35.80     11.86 o
  11   4   6      265.30      253.58     22.88 o
  12   4   6        1.45       -8.55     11.41 o
  13   4   6       91.13       79.31     14.19 o
  14   4   6      228.86      264.78     18.40 o
  15   4   6      108.93      100.74     14.48 o
  16   4   6      137.55      163.79     16.99 o
  17   4   6      152.12      152.07     15.94 o
  18   4   6      754.25      777.80     27.01 o
  19   4   6      159.08      174.28     24.28 o
  20   4   6        4.92       25.59     15.45 o
  21   4   6       32.46       26.98     16.35 o
  22   4   6      213.19      177.00     24.06 o
  23   4   6      410.89      463.70     33.83 o
  24   4   6       19.91       20.96     17.82 o
  25   4   6       52.86       38.78     19.40 o
  26   4   6        1.18       18.48     20.32 o
  27   4   6       99.24       74.99     22.96 o
  28   4   6       54.17       60.54     23.42 o
  29   4   6       73.28       86.17     25.60 o
  30   4   6        0.50       -4.62     22.86 o
  31   4   6       61.09       34.27     33.65 o
   1   5   6     1473.37     1511.52     31.82 o
   2   5   6      520.54      503.92     27.82 o
   3   5   6     2460.97     2383.29     39.51 o
   4   5   6      113.80       98.03     12.65 o
   5   5   6      667.40      663.02     21.97 o
   6   5   6       83.00       78.69     14.37 o
   7   5   6     4381.41     4452.56     59.31 o
   8   5   6      141.31      144.13     13.98 o
   9   5   6      147.40      169.36     14.75 o
  10   5   6      119.19      112.51     14.34 o
  11   5   6      265.93      306.11     18.87 o
  12   5   6      222.63      213.60     17.41 o
  13   5   6      475.61      525.38     23.27 o
  14   5   6       16.39       34.85     14.34 o
  15   5   6     2021.18     2092.93     47.08 o
  16   5   6      179.47      170.60     18.83 o
  17   5   6     1199.49     1361.71     41.82 o
  18   5   6       23.45       36.59     17.45 o
  19   5   6      352.29      377.33     27.96 o
  20   5   6       18.42        3.36     17.64 o
  21   5   6      257.72      318.47     26.06 o
  22   5   6       13.11       29.36     17.60 o
  23   5   6     1653.64     1713.97     51.15 o
  24   5   6       43.89       36.90     20.55 o
  25   5   6      111.40      119.88     23.26 o
  26   5   6      200.89      218.43     27.31 o
  27   5   6       50.90       89.19     23.34 o
  28   5   6      105.80      108.08     31.13 o
  29   5   6       47.84       51.37     25.40 o
  30   5   6      284.08      233.53     37.16 o
   0   6   6     1056.48     1011.83     43.01 o
   1   6   6        3.34       -1.21     12.92 o
   2   6   6     1150.04     1146.30     31.52 o
   3   6   6        0.63        9.41     11.00 o
   4   6   6        7.64       16.11     11.39 o
   5   6   6      193.58      214.63     16.30 o
   6   6   6      209.93      182.59     15.29 o
   7   6   6      102.81       97.63     12.87 o
   8   6   6        0.06        0.90     10.59 o
   9   6   6      741.68      748.42     26.09 o
  10   6   6      807.73      693.11     24.41 o
  11   6   6      128.52      119.48     16.27 o
  12   6   6      811.35      849.27     28.70 o
  13   6   6      513.03      520.86     24.66 o
  14   6   6       72.83       92.44     16.88 o
  15   6   6       30.94       63.44     16.72 o
  16   6   6        8.84      -11.48     16.61 o
  17   6   6      116.44      114.07     22.16 o
  18   6   6      435.86      494.18     32.32 o
  19   6   6      194.64      223.61     25.71 o
  20   6   6       31.15       59.86     20.57 o
  21   6   6        0.70       37.64     20.35 o
  22   6   6      112.27       78.65     24.32 o
  23   6   6       77.39       89.76     23.50 o
  24   6   6        0.01       -8.81     21.11 o
  25   6   6        4.58       27.32     22.78 o
  26   6   6        8.08       75.76     24.94 o
  27   6   6       38.77       81.42     26.12 o
  28   6   6       16.09       33.77     26.36 o
  29   6   6        2.08       22.15     33.31 o
   1   7   6      860.24      914.97     31.48 o
   2   7   6       78.01       81.04     14.81 o
   3   7   6     1786.93     1789.97     39.12 o
   4   7   6      414.95      391.20     20.57 o
   5   7   6      202.11      233.95     17.75 o
   6   7   6        1.48       19.10     12.92 o
   7   7   6        6.76       18.60     13.55 o
   8   7   6        2.98       -9.04     11.59 o
   9   7   6      279.61      330.12     19.82 o
  10   7   6       30.53       20.55     14.07 o
  11   7   6     2011.99     2208.48     56.04 o
  12   7   6      183.58      222.25     21.19 o
  13   7   6     1075.60     1094.83     55.47 o
  14   7   6        0.12        9.50     18.11 o
  15   7   6        8.01        6.89     18.16 o
  16   7   6      164.10      181.98     23.99 o
  17   7   6      242.93      298.71     28.38 o
  18   7   6       84.61       95.85     23.50 o
  19   7   6      278.63      295.63     29.60 o
  20   7   6       15.38       38.98     20.50 o
  21   7   6      531.88      501.36     34.18 o
  22   7   6       14.98        2.76     20.78 o
  23   7   6       93.73       65.86     24.10 o
  24   7   6        1.94       12.62     22.79 o
  25   7   6      146.50      167.10     29.02 o
  26   7   6      133.84      188.31     29.68 o
  27   7   6      114.99      113.13     28.41 o
   0   8   6     2697.86     2579.41     76.83 o
   1   8   6      223.45      262.01     20.32 o
   2   8   6      488.02      467.38     24.25 o
   3   8   6       14.44       31.02     15.10 o
   4   8   6      420.14      378.42     27.48 o
   5   8   6        1.72      -12.99     14.47 o
   6   8   6      218.91      270.23     21.49 o
   7   8   6      538.40      567.67     24.39 o
   8   8   6     2480.06     2477.12     48.29 o
   9   8   6      186.21      193.59     19.93 o
  10   8   6      309.66      364.79     26.08 o
  11   8   6      206.40      228.28     26.14 o
  12   8   6      610.11      638.32     32.52 o
  13   8   6      186.69      197.32     24.98 o
  14   8   6       12.11       52.31     20.78 o
  15   8   6       87.81       88.19     23.03 o
  16   8   6      380.30      359.43     30.99 o
  17   8   6       11.93       22.33     20.86 o
  18   8   6      402.81      404.82     32.63 o
  19   8   6      114.59      121.24     26.36 o
  20   8   6      706.58      728.71     42.16 o
  21   8   6        4.41       35.74     22.32 o
  22   8   6      634.73      732.95     46.28 o
  23   8   6       36.75       50.99     25.13 o
  24   8   6        2.84        4.13     23.78 o
  25   8   6      123.12      184.05     31.25 o
  26   8   6        1.64       23.29     25.55 o
   1   9   6       80.77       44.71     18.76 o
   2   9   6        7.43       -3.60     17.60 o
   3   9   6      158.83      195.86     23.67 o
   4   9   6        8.03        3.14     17.94 o
   5   9   6      413.32      358.96     27.74 o
   6   9   6      270.57      298.33     40.78 o
   7   9   6       92.39       75.92     19.34 o
   8   9   6       69.43       74.91     19.40 o
   9   9   6       36.23       56.27     20.30 o
  10   9   6      128.83      117.19     21.40 o
  11   9   6      107.19      127.50     21.99 o
  12   9   6      418.68      409.65     29.32 o
  13   9   6      115.03      111.24     23.90 o
  14   9   6       89.29      110.13     24.08 o
  15   9   6      143.84      150.50     28.51 o
  16   9   6        3.71       12.62     21.53 o
  17   9   6      212.67      179.54     29.04 o
  18   9   6      155.98      140.07     28.42 o
  19   9   6        0.09       27.80     23.96 o
  20   9   6       23.30       50.65     25.94 o
  21   9   6       60.42       71.45     25.83 o
  22   9   6      163.24      198.93     30.48 o
  23   9   6        4.51       -3.15     25.48 o
  24   9   6       75.65       80.58     28.45 o
   0  10   6      640.59      574.16     44.21 o
   1  10   6        0.07       37.91     19.49 o
   2  10   6     1581.79     1639.90     87.85 o
   3  10   6      149.95      173.63     24.81 o
   4  10   6      184.71      237.39     36.80 o
   5  10   6        0.37       26.09     20.24 o
   6  10   6      467.45      497.55     39.64 o
   7  10   6       13.02       36.87     19.57 o
   8  10   6      863.43      887.63     47.60 o
   9  10   6       38.01       39.15     21.48 o
  10  10   6      424.40      389.12     32.32 o
  11  10   6      123.93      114.38     29.56 o
  12  10   6      823.65      792.86     41.80 o
  13  10   6      173.24      182.32     27.10 o
  14  10   6      104.91      143.40     27.82 o
  15  10   6      107.57      140.33     28.49 o
  16  10   6      151.40      145.70     28.38 o
  17  10   6        0.80       31.51     25.59 o
  18  10   6      261.25      165.17     38.92 o
  19  10   6       36.18       72.63     26.92 o
  20  10   6      678.58      796.63     46.40 o
  21  10   6       32.21       24.30     28.08 o
  22  10   6      653.77      558.36    158.93 o
   1  11   6      102.54      111.02     22.42 o
   2  11   6       32.62       17.05     22.22 o
   3  11   6      614.19      644.19     46.46 o
   4  11   6       18.38        7.03     21.49 o
   5  11   6      197.38      181.84     27.91 o
   6  11   6        0.58        1.00     20.12 o
   7  11   6       16.83        2.69     20.69 o
   8  11   6        3.45       15.05     21.22 o
   9  11   6       37.34       46.02     23.69 o
  10  11   6       26.64       28.65     24.39 o
  11  11   6      142.02      134.22     27.56 o
  12  11   6        0.93        1.83     23.25 o
  13  11   6      295.81      318.83     34.00 o
  14  11   6      161.86       99.03     30.58 o
  15  11   6       83.21      133.47     38.26 o
  16  11   6        0.49      -18.04     24.45 o
  17  11   6      100.84       90.70     29.03 o
  18  11   6        2.04       28.62     27.08 o
  19  11   6       93.19       62.77     41.86 o
   0  12   6      168.90      197.15     38.20 o
   1  12   6      205.18      201.71     26.61 o
   2  12   6      253.89      286.52     28.85 o
   3  12   6       70.82       54.40     25.06 o
   4  12   6      226.29      219.87     31.04 o
   5  12   6        0.06       -3.14     23.12 o
   6  12   6       78.12      115.00     24.76 o
   7  12   6       64.52       44.52     23.42 o
   8  12   6      381.37      411.22     36.48 o
   9  12   6        2.93       12.80     24.86 o
  10  12   6       50.44       38.08     26.84 o
  11  12   6       93.48       92.09     28.97 o
  12  12   6      378.45      440.89     38.92 o
  13  12   6        6.74       22.67     27.41 o
  14  12   6       67.07       62.96     31.19 o
  15  12   6      345.09      321.60     40.11 o
   1  13   6      351.36      359.70     32.89 o
   2  13   6      152.18      163.32     27.96 o
   3  13   6      312.03      272.71     31.43 o
   4  13   6        3.86       18.21     25.46 o
   5  13   6      115.36       94.27     27.64 o
   6  13   6        6.97      -27.71     27.71 o
   7  13   6      252.96      294.72     33.17 o
   8  13   6       18.40       40.63     28.05 o
   9  13   6      423.17      423.92     38.79 o
  10  13   6       12.43       83.49     75.65 o
   1   1   7        8.30      117.91     55.90 o
   2   1   7      608.24      630.62     86.98 o
   3   1   7       27.65       83.20     56.34 o
   4   1   7       55.11       42.50     15.24 o
   5   1   7        6.92       11.12     11.74 o
   6   1   7       14.31       22.46     10.63 o
   7   1   7       28.03       29.28      8.23 o
   8   1   7       12.69        8.59      8.64 o
   9   1   7        7.57        6.24      8.76 o
  10   1   7       53.76       76.08     10.42 o
  11   1   7       73.93       66.42     10.73 o
  12   1   7      690.98      712.65     21.14 o
  13   1   7      881.05      928.69     24.16 o
  14   1   7      275.55      288.97     16.15 o
  15   1   7        1.80      -10.91     10.91 o
  16   1   7       38.26       57.79     14.79 o
  17   1   7        0.25       -2.88     13.58 o
  18   1   7       67.84       87.95     17.66 o
  19   1   7      359.74      360.80     28.52 o
  20   1   7      431.78      473.66     38.64 o
  21   1   7       11.62       13.88     16.62 o
  22   1   7      564.90      680.01     34.10 o
  23   1   7      219.66      261.18     25.86 o
  24   1   7      691.77      809.47     60.00 o
  25   1   7        5.65       25.70     19.84 o
  26   1   7       36.14       57.52     21.65 o
  27   1   7      135.61      122.96     25.36 o
  28   1   7       36.16       74.09     24.75 o
  29   1   7        0.96       18.99     22.85 o
   0   2   7      679.03      804.40     46.06 o
   1   2   7       49.42       58.47     17.48 o
   2   2   7        4.52       -2.06     14.32 o
   3   2   7       93.07      107.54     33.99 o
   4   2   7        0.13       -6.86     23.89 o
   5   2   7      406.44      432.39     19.45 o
   6   2   7       62.01       58.01     10.35 o
   7   2   7      235.34      239.13     18.02 o
   8   2   7      207.57      211.14     14.30 o
   9   2   7      144.63      164.28     11.95 o
  10   2   7      239.09      281.44     16.13 o
  11   2   7      106.53      120.00     12.04 o
  12   2   7      470.98      496.44     19.02 o
  13   2   7     1186.03     1304.34     30.09 o
  14   2   7      789.01      816.67     23.41 o
  15   2   7      136.32      160.00     14.65 o
  16   2   7       78.05       73.13     16.76 o
  17   2   7       10.90       20.75     14.05 o
  18   2   7       20.74       16.34     14.96 o
  19   2   7       25.21        8.83     15.88 o
  20   2   7      379.62      391.78     26.83 o
  21   2   7       74.71       60.30     18.48 o
  22   2   7       23.63       20.90     17.41 o
  23   2   7      196.99      168.30     23.80 o
  24   2   7        8.40       21.65     19.11 o
  25   2   7      331.93      297.12     51.94 o
  26   2   7       45.68       81.94     23.47 o
  27   2   7       32.70       74.12     23.78 o
  28   2   7      231.92      196.21     28.40 o
  29   2   7      158.61      219.19     29.69 o
   1   3   7       99.35      111.19     14.22 o
   2   3   7       12.71        1.73     11.51 o
   3   3   7      198.09      190.21     16.37 o
   4   3   7      152.81      125.26     12.17 o
   5   3   7       27.98       25.36     10.72 o
   6   3   7       61.39       37.69     10.93 o
   7   3   7      366.29      350.12     16.87 o
   8   3   7      127.50      153.45     14.08 o
   9   3   7       56.97       26.65     11.37 o
  10   3   7      360.96      346.82     16.77 o
  11   3   7        2.42        6.87     11.19 o
  12   3   7      320.24      346.59     18.27 o
  13   3   7      210.91      168.45     14.92 o
  14   3   7       40.52       30.81     12.11 o
  15   3   7       23.82       21.42     14.02 o
  16   3   7      115.06      108.03     20.22 o
  17   3   7       20.16       24.05     15.35 o
  18   3   7        3.41       -9.34     14.21 o
  19   3   7      123.42      116.00     26.31 o
  20   3   7      131.05      179.65     21.11 o
  21   3   7       58.27       51.91     18.89 o
  22   3   7       41.01       36.65     18.40 o
  23   3   7       41.90       44.59     19.84 o
  24   3   7        0.89        9.83     18.97 o
  25   3   7        8.67       39.74     20.71 o
  26   3   7      253.36      234.30     28.54 o
  27   3   7       10.89       10.94     21.82 o
  28   3   7      470.55      464.65     35.96 o
  29   3   7       76.03      114.16     35.83 o
   0   4   7      862.72      902.71     53.26 o
   1   4   7        5.46        4.82      9.09 o
   2   4   7       82.19       85.78     12.65 o
   3   4   7       19.69        9.87      9.82 o
   4   4   7      159.56      133.28     12.79 o
   5   4   7        8.27       -1.88     10.33 o
   6   4   7      413.50      399.42     16.79 o
   7   4   7        0.02       13.84     11.57 o
   8   4   7      391.02      410.11     18.56 o
   9   4   7      145.25      170.43     16.99 o
  10   4   7      152.01      179.37     16.02 o
  11   4   7      160.84      156.07     15.99 o
  12   4   7      349.87      374.40     20.65 o
  13   4   7       61.70       48.59     16.93 o
  14   4   7       62.90       40.13     17.03 o
  15   4   7      484.61      453.26     28.21 o
  16   4   7        3.56        5.54     16.03 o
  17   4   7      821.18      897.78     36.47 o
  18   4   7       12.11       10.42     19.99 o
  19   4   7       36.79       16.30     16.50 o
  20   4   7       23.99       52.49     20.36 o
  21   4   7       69.47       53.84     20.25 o
  22   4   7       44.47       54.71     19.72 o
  23   4   7      100.26      112.85     23.43 o
  24   4   7       22.44       33.27     20.55 o
  25   4   7      547.70      634.44     38.87 o
  26   4   7        6.09      -10.61     21.44 o
  27   4   7      309.31      382.61     37.88 o
  28   4   7       33.67       47.58     23.57 o
   1   5   7       25.55       26.44     11.50 o
   2   5   7       18.77       12.88     11.18 o
   3   5   7      126.56      132.36     13.78 o
   4   5   7       94.52       62.72     13.81 o
   5   5   7        0.05        5.43     11.35 o
   6   5   7        9.16       27.66     12.25 o
   7   5   7       11.30        5.14     12.42 o
   8   5   7        2.57       -0.65     12.22 o
   9   5   7      160.54      128.37     15.36 o
  10   5   7        2.23       16.41     13.26 o
  11   5   7       70.34       73.08     17.08 o
  12   5   7      100.61       93.31     18.02 o
  13   5   7       10.51        9.10     16.17 o
  14   5   7       24.04       40.05     17.95 o
  15   5   7        0.19       -0.66     17.31 o
  16   5   7        1.64        2.32     17.76 o
  17   5   7      109.09      130.83     22.75 o
  18   5   7       15.60       50.04     18.98 o
  19   5   7      145.45      100.46     22.07 o
  20   5   7        0.54       -9.82     21.86 o
  21   5   7       14.87       21.13     20.75 o
  22   5   7        0.18       30.60     21.75 o
  23   5   7        8.99        7.08     21.61 o
  24   5   7       17.55       10.59     21.37 o
  25   5   7       23.29       26.03     24.88 o
  26   5   7        6.07        7.27     30.34 o
  27   5   7       30.47       50.80     27.09 o
   0   6   7     1201.52     1158.24     46.58 o
   1   6   7        0.91      -12.21     12.21 o
   2   6   7      218.21      216.34     20.71 o
   3   6   7       41.52       56.32     14.04 o
   4   6   7        1.12      -12.39     12.39 o
   5   6   7      543.47      558.47     23.40 o
   6   6   7      720.91      659.52     26.03 o
   7   6   7        6.40       16.83     12.61 o
   8   6   7      227.61      217.41     21.07 o
   9   6   7      393.13      367.63     23.98 o
  10   6   7      112.66      118.38     19.57 o
  11   6   7        1.15       20.15     17.18 o
  12   6   7      221.16      242.84     23.89 o
  13   6   7       36.46       25.57     17.54 o
  14   6   7       35.68       19.71     21.20 o
  15   6   7       49.89       61.48     19.92 o
  16   6   7       16.15       15.21     19.93 o
  17   6   7      254.34      243.04     27.12 o
  18   6   7      201.02      212.75     34.37 o
  19   6   7        4.69        1.85     18.93 o
  20   6   7       27.64       52.32     22.26 o
  21   6   7      790.83      715.75     39.05 o
  22   6   7      168.56      156.34     25.97 o
  23   6   7      251.22      239.60     29.99 o
  24   6   7        0.01       -3.05     22.68 o
  25   6   7      418.59      416.18     36.48 o
  26   6   7        1.43       25.67     28.21 o
   1   7   7       11.99       34.55     16.18 o
   2   7   7      568.91      579.25     41.40 o
   3   7   7       80.94       51.44     18.78 o
   4   7   7      494.83      451.08     33.58 o
   5   7   7      142.13       83.69     18.47 o
   6   7   7      120.10      146.30     20.90 o
   7   7   7      356.90      395.50     23.45 o
   8   7   7      115.89      103.13     19.14 o
   9   7   7       16.33       20.00     22.00 o
  10   7   7      495.67      442.84     27.32 o
  11   7   7       38.68       -1.56     18.23 o
  12   7   7       14.35       49.03     18.83 o
  13   7   7       26.86       34.35     18.73 o
  14   7   7       12.70       -7.78     18.50 o
  15   7   7       14.29       31.57     20.30 o
  16   7   7       84.53      102.45     23.10 o
  17   7   7       14.53       25.05     21.73 o
  18   7   7       20.14       31.08     22.81 o
  19   7   7       23.06       24.73     22.31 o
  20   7   7       14.55       22.16     22.59 o
  21   7   7       72.33      151.67     27.64 o
  22   7   7      298.50      253.65     31.20 o
  23   7   7      152.36      151.06     29.24 o
  24   7   7      199.79      200.14     30.65 o
   0   8   7        4.74      -11.96     20.17 o
   1   8   7        1.97        7.42     16.31 o
   2   8   7        7.61      -11.23     16.40 o
   3   8   7      208.94      220.91     27.55 o
   4   8   7       42.41       43.75     18.39 o
   5   8   7      132.22      119.26     20.76 o
   6   8   7      136.32      112.94     20.90 o
   7   8   7      295.07      261.57     23.27 o
   8   8   7       75.65      101.21     19.58 o
   9   8   7       55.97      109.38     21.90 o
  10   8   7        1.17       10.52     17.70 o
  11   8   7        1.03        0.31     17.86 o
  12   8   7        0.95       10.04     20.35 o
  13   8   7       41.17       76.21     22.32 o
  14   8   7       35.13       61.67     21.86 o
  15   8   7      145.03      142.42     25.28 o
  16   8   7       38.99       34.00     22.19 o
  17   8   7      143.02      195.73     27.98 o
  18   8   7       32.42        2.13     22.93 o
  19   8   7        0.09       21.29     23.64 o
  20   8   7       73.33      104.25     25.58 o
  21   8   7       58.18       40.46     24.53 o
  22   8   7       69.98       88.97     26.74 o
  23   8   7      100.60       33.11     38.52 o
   1   9   7       20.24        7.41     18.79 o
   2   9   7        0.54       11.80     19.07 o
   3   9   7      326.96      304.02     27.61 o
   4   9   7       39.36       20.69     19.57 o
   5   9   7      152.96      126.86     23.07 o
   6   9   7      105.18       89.11     21.77 o
   7   9   7       25.46       15.04     18.58 o
   8   9   7       38.45       58.69     20.02 o
   9   9   7      288.12      247.57     27.92 o
  10   9   7       91.99       67.60     22.79 o
  11   9   7       38.30       59.22     23.36 o
  12   9   7      753.60      667.12     40.57 o
  13   9   7       20.62       53.22     24.04 o
  14   9   7      565.23      659.00     44.87 o
  15   9   7        6.45       15.42     22.92 o
  16   9   7      103.44       77.11     26.30 o
  17   9   7      101.25       82.25     26.00 o
  18   9   7        0.08       29.51     24.25 o
  19   9   7       67.33       87.02     27.90 o
  20   9   7      265.98      268.63     34.71 o
   0  10   7      443.47      354.72     38.70 o
   1  10   7       18.30       24.97     18.79 o
   2  10   7        1.72       20.72     20.72 o
   3  10   7        0.77        0.00     20.46 o
   4  10   7       77.79      101.77     23.92 o
   5  10   7      245.67      235.33     27.90 o
   6  10   7       68.53       77.73     21.81 o
   7  10   7        0.30       -5.34     19.71 o
   8  10   7       16.08       28.19     22.72 o
   9  10   7       27.17       55.36     23.62 o
  10  10   7       80.20       88.97     25.58 o
  11  10   7      201.79      149.08     28.01 o
  12  10   7        0.02      -11.76     22.71 o
  13  10   7       12.14       35.01     26.75 o
  14  10   7        0.08      -11.86     26.45 o
  15  10   7       63.76       70.17     28.94 o
  16  10   7      102.90       52.32     28.81 o
  17  10   7        0.00       34.54     26.57 o
  18  10   7       42.38       18.80     40.58 o
   1  11   7        2.82        8.65     20.03 o
   2  11   7      292.28      246.65     26.83 o
   3  11   7       73.36       50.23     24.20 o
   4  11   7       18.92       20.16     23.08 o
   5  11   7        4.65        5.13     23.01 o
   6  11   7        0.06       37.22     22.99 o
   7  11   7        8.03       17.24     22.51 o
   8  11   7       37.45       35.04     25.32 o
   9  11   7        0.39       25.94     25.38 o
  10  11   7       56.44       80.41     30.56 o
  11  11   7        0.41       15.66     25.47 o
  12  11   7       60.39       56.03     28.53 o
  13  11   7      301.47      316.56     37.50 o
  14  11   7        1.39       17.48     29.41 o
   0  12   7       22.58       22.55     31.61 o
   1  12   7       64.16       54.29     23.80 o
   2  12   7      100.33       81.93     24.47 o
   3  12   7        3.72       20.59     22.25 o
   4  12   7       13.61       34.88     25.52 o
   5  12   7      137.00       97.72     26.54 o
   6  12   7       44.62       48.44     25.52 o
   7  12   7       52.25       43.48     24.67 o
   8  12   7       17.27       51.23     27.69 o
   9  12   7        4.01      -56.34     58.23 o
   5   0   8      272.23       98.59     57.79 o
   6   0   8     1983.79     2193.60    151.30 o
   7   0   8       42.99       81.24     16.38 o
   8   0   8       34.00       26.86     17.82 o
   9   0   8      442.34      446.78     39.59 o
  10   0   8     1218.22     1450.09     57.21 o
  11   0   8       36.24       37.44     15.02 o
  12   0   8      312.79      217.51     41.27 o
  13   0   8      823.18      790.73     87.69 o
  14   0   8     1442.54     1539.62     64.60 o
  15   0   8        5.35       18.99     21.08 o
  16   0   8     1163.42     1193.08     80.71 o
  17   0   8      396.24      365.88     39.44 o
  18   0   8     1889.32     2404.12    100.15 o
  19   0   8        0.79       15.17     24.85 o
  20   0   8      211.02      318.30     54.37 o
  21   0   8       88.43      110.82     30.82 o
  22   0   8       12.65       15.87     27.61 o
  23   0   8      101.18      126.76     40.85 o
  24   0   8        2.51        2.76     26.29 o
  25   0   8       17.73       30.62     30.19 o
  26   0   8      879.15     1108.66    107.33 o
   2   1   8       57.67      -27.01     58.66 o
   3   1   8        3.70        4.69     52.20 o
   4   1   8       47.01       72.66     41.02 o
   5   1   8        0.02      -15.63     17.40 o
   6   1   8       26.05       27.66     28.75 o
   7   1   8       12.15        8.18     16.79 o
   8   1   8      279.44      251.16     30.76 o
   9   1   8      111.38       89.02     14.61 o
  10   1   8      255.87      225.84     14.73 o
  11   1   8      288.63      299.21     22.30 o
  12   1   8       94.25      107.55     17.34 o
  13   1   8       17.68       23.18     14.12 o
  14   1   8      113.69      150.35     18.46 o
  15   1   8      353.16      434.70     25.24 o
  16   1   8      254.30      233.96     21.73 o
  17   1   8      164.48      123.07     23.83 o
  18   1   8      133.44      127.17     21.95 o
  19   1   8       75.54       73.53     19.59 o
  20   1   8       25.14       65.01     19.06 o
  21   1   8      331.80      333.95     27.88 o
  22   1   8       32.22       35.48     19.47 o
  23   1   8      189.71      156.86     24.67 o
  24   1   8       21.66       56.04     21.44 o
  25   1   8       13.50       22.09     22.64 o
  26   1   8        0.21       50.85     22.85 o
   0   2   8      865.47      935.11     65.61 o
   1   2   8       57.94       52.99     18.89 o
   2   2   8      369.34      428.14     28.77 o
   3   2   8      126.18       91.00     20.66 o
   4   2   8      305.06      307.77     27.31 o
   5   2   8      158.01      179.43     24.79 o
   6   2   8      374.90      454.43     32.70 o
   7   2   8      554.59      556.20     29.08 o
   8   2   8     1202.59     1267.16     59.37 o
   9   2   8       28.78       47.56     13.04 o
  10   2   8      487.53      560.50     32.54 o
  11   2   8      180.39      190.03     19.30 o
  12   2   8      221.17      190.82     22.09 o
  13   2   8       46.48       43.71     15.12 o
  14   2   8      258.28      315.44     21.83 o
  15   2   8        4.17       14.99     14.27 o
  16   2   8      129.65      165.19     20.67 o
  17   2   8        0.93       10.57     15.74 o
  18   2   8      294.10      329.02     25.37 o
  19   2   8       15.82       12.82     17.67 o
  20   2   8      128.72      157.69     22.59 o
  21   2   8        0.00        9.46     18.06 o
  22   2   8      120.18      117.22     23.11 o
  23   2   8        6.53       33.82     20.16 o
  24   2   8      330.89      357.01     49.84 o
  25   2   8        0.49       35.05     21.57 o
  26   2   8       31.68       53.72     25.78 o
   1   3   8      321.44      296.61     24.64 o
   2   3   8       62.92       72.08     20.85 o
   3   3   8      992.09     1004.73     78.36 o
   4   3   8       13.21       29.63     17.97 o
   5   3   8      849.77      955.28     37.21 o
   6   3   8      293.56      267.47     15.86 o
   7   3   8      238.66      221.67     15.83 o
   8   3   8      344.38      305.99     20.53 o
   9   3   8      327.23      339.99     21.80 o
  10   3   8      141.75      126.41     18.79 o
  11   3   8      166.45      192.62     20.41 o
  12   3   8      531.02      516.45     27.76 o
  13   3   8      933.42      920.71     35.36 o
  14   3   8      686.01      735.11     32.32 o
  15   3   8      251.19      275.22     24.35 o
  16   3   8       39.82       17.06     17.99 o
  17   3   8      187.41      209.78     22.35 o
  18   3   8      229.66      260.25     24.61 o
  19   3   8      163.30      118.29     21.30 o
  20   3   8      101.61      124.11     22.32 o
  21   3   8      183.55      199.04     28.30 o
  22   3   8       14.39       28.20     19.66 o
  23   3   8      102.80      130.93     24.71 o
  24   3   8       56.39       38.31     21.62 o
  25   3   8      392.52      492.72     43.73 o
   0   4   8        4.85       21.67     24.91 o
   1   4   8        0.56       -1.54     17.18 o
   2   4   8       63.44       41.18     13.31 o
   3   4   8      297.03      302.98     18.02 o
   4   4   8        1.06       -1.02     12.13 o
   5   4   8      202.74      187.52     17.76 o
   6   4   8      462.30      438.38     30.91 o
   7   4   8       17.87       18.01     14.56 o
   8   4   8      136.84      134.72     17.87 o
   9   4   8        1.22       20.07     14.91 o
  10   4   8      683.41      641.77     29.00 o
  11   4   8       47.04       32.18     17.12 o
  12   4   8        8.35       -4.23     16.39 o
  13   4   8      333.48      320.52     25.73 o
  14   4   8       41.66       27.57     18.67 o
  15   4   8       55.40       35.59     18.44 o
  16   4   8        1.77       28.20     18.18 o
  17   4   8      151.97      142.82     22.49 o
  18   4   8        2.69       10.74     19.75 o
  19   4   8       35.94       31.01     20.32 o
  20   4   8       11.68       28.07     21.17 o
  21   4   8       95.62       87.89     26.11 o
  22   4   8        1.62       39.61     23.62 o
  23   4   8       28.84       33.02     24.58 o
  24   4   8        1.74       34.65     23.83 o
   1   5   8     1174.24     1204.77     41.16 o
   2   5   8        4.24       13.22     14.35 o
   3   5   8      202.37      207.66     24.77 o
   4   5   8        0.14        9.72     14.30 o
   5   5   8     1478.76     1529.33     41.74 o
   6   5   8       42.50       37.03     16.75 o
   7   5   8       58.25       92.98     17.67 o
   8   5   8        3.29       -3.17     15.72 o
   9   5   8      455.54      469.01     27.20 o
  10   5   8      344.65      388.19     26.34 o
  11   5   8     1122.12     1202.41     48.47 o
  12   5   8      348.08      330.81     33.85 o
  13   5   8      460.22      522.52     31.62 o
  14   5   8      276.54      261.36     25.75 o
  15   5   8      671.43      691.94     58.80 o
  16   5   8       13.47       11.56     20.41 o
  17   5   8       25.61       26.62     20.18 o
  18   5   8       23.88       19.89     21.06 o
  19   5   8      293.59      308.81     31.24 o
  20   5   8       21.07       18.17     21.70 o
  21   5   8      409.02      451.02     33.97 o
  22   5   8        9.61       42.24     24.36 o
  23   5   8      163.95      162.16     30.07 o
   0   6   8       13.26       26.00     19.32 o
   1   6   8        0.62      -12.63     12.63 o
   2   6   8       38.08       18.93     17.90 o
   3   6   8      123.20       72.22     17.45 o
   4   6   8      221.65      238.73     21.29 o
   5   6   8       76.19       72.27     18.07 o
   6   6   8      996.96      952.08     47.61 o
   7   6   8       37.93       28.03     18.09 o
   8   6   8       47.24       40.21     18.86 o
   9   6   8       96.24       79.32     19.16 o
  10   6   8      172.62      122.67     21.64 o
  11   6   8        0.84       36.33     18.84 o
  12   6   8       34.17       34.57     19.87 o
  13   6   8        0.08       17.51     20.08 o
  14   6   8       48.38       68.19     21.83 o
  15   6   8        3.01      -10.93     19.80 o
  16   6   8      124.77       83.83     23.96 o
  17   6   8        9.99       26.81     22.17 o
  18   6   8      138.98      110.72     24.41 o
  19   6   8       15.70       21.42     21.59 o
  20   6   8       59.94       96.56     24.79 o
  21   6   8       64.26       76.25     24.83 o
  22   6   8        1.62       27.16     24.71 o
   1   7   8        6.10      -13.92     13.92 o
   2   7   8       15.45        3.95     17.02 o
   3   7   8      331.98      290.55     24.39 o
   4   7   8       65.81       39.64     18.52 o
   5   7   8     1192.75     1188.92     55.50 o
   6   7   8       78.65       76.85     19.16 o
   7   7   8      557.54      550.76     36.01 o
   8   7   8       59.94       75.50     21.77 o
   9   7   8      431.73      405.03     31.13 o
  10   7   8       95.49       80.13     23.08 o
  11   7   8        9.52       48.46     20.65 o
  12   7   8       76.61       68.46     26.59 o
  13   7   8      262.78      277.42     27.66 o
  14   7   8      129.65      142.67     25.45 o
  15   7   8       98.81      105.83     24.89 o
  16   7   8       77.65       97.28     25.66 o
  17   7   8      176.81      168.49     30.68 o
  18   7   8      209.67      185.01     29.10 o
  19   7   8       79.20       56.40     28.46 o
  20   7   8       14.20       41.45     24.18 o
   0   8   8      585.02      498.13     69.25 o
   1   8   8       21.06       29.10     16.71 o
   2   8   8      357.99      332.14     26.80 o
   3   8   8      395.47      331.09     31.47 o
   4   8   8      127.66      149.73     23.38 o
   5   8   8        3.93        5.44     17.85 o
   6   8   8      221.78      207.45     27.03 o
   7   8   8      144.50      146.03     23.85 o
   8   8   8      365.08      351.26     28.98 o
   9   8   8        1.08      -17.02     20.47 o
  10   8   8      490.69      452.53     36.91 o
  11   8   8       41.26        9.88     24.89 o
  12   8   8      403.84      407.56     47.78 o
  13   8   8        1.73        4.52     22.34 o
  14   8   8      398.24      331.88     31.07 o
  15   8   8        0.04       25.90     22.69 o
  16   8   8      103.04       53.27     24.38 o
  17   8   8       24.95       16.70     23.72 o
  18   8   8       31.68       69.29     27.96 o
   1   9   8      107.68       73.82     19.33 o
   2   9   8       83.62       72.42     19.29 o
   3   9   8        6.40       29.59     21.14 o
   4   9   8       87.77       77.19     22.69 o
   5   9   8        0.52       36.03     21.64 o
   6   9   8      105.37       65.91     21.73 o
   7   9   8        5.98       37.30     21.87 o
   8   9   8      256.04      279.40     29.18 o
   9   9   8        2.06       12.43     21.36 o
  10   9   8      150.25      207.39     28.08 o
  11   9   8       73.46       31.52     25.89 o
  12   9   8       18.35        7.05     25.10 o
  13   9   8        0.04        8.42     24.90 o
  14   9   8       48.59       56.47     27.71 o
  15   9   8      143.28      136.82     30.90 o
   0  10   8      493.89      504.98     55.53 o
   1  10   8      157.00      120.63     23.23 o
   2  10   8      308.54      276.84     31.04 o
   3  10   8       16.69        9.15     19.46 o
   4  10   8      151.27      115.55     25.56 o
   5  10   8       13.19        7.10     21.32 o
   6  10   8      503.93      472.20     41.12 o
   7  10   8        9.74        6.43     23.88 o
   8  10   8      104.73      104.95     26.89 o
   9  10   8        0.00       40.10     24.72 o
  10  10   8      709.98      579.77     50.28 o
  11  10   8       29.20       34.13     26.56 o
  12  10   8        6.59      106.73     65.63 o
   1  11   8       40.96       54.61     22.66 o
   2  11   8       24.33       46.37     22.02 o
   3  11   8        2.62      -20.37     20.37 o
   4  11   8        7.04       19.18     27.11 o
   5  11   8       48.44       27.63     46.80 o
   1   1   9      115.11       71.44     54.02 o
   2   1   9        0.57      -39.21     39.21 o
   3   1   9       66.40       55.61     55.32 o
   4   1   9       36.81       41.38     51.84 o
   5   1   9        0.09       12.51     27.46 o
   6   1   9       35.25       51.01     22.34 o
   7   1   9       35.45       40.40     23.12 o
   8   1   9       38.81       21.65     18.97 o
   9   1   9      602.60      627.71     39.42 o
  10   1   9      404.00      406.38     26.16 o
  11   1   9        4.71       33.62     16.72 o
  12   1   9        0.06        8.31     16.11 o
  13   1   9       43.31       34.72     15.69 o
  14   1   9        4.40       16.96     15.48 o
  15   1   9        3.02       -6.72     15.90 o
  16   1   9        0.68       27.41     16.47 o
  17   1   9        1.90       20.08     16.67 o
  18   1   9      201.40      203.28     23.64 o
  19   1   9      154.33      160.92     23.49 o
  20   1   9      266.32      250.92     25.97 o
  21   1   9       98.36      102.32     23.35 o
  22   1   9      169.98      196.78     30.64 o
   0   2   9       12.42        1.03     26.11 o
   1   2   9       36.71      -19.86     20.17 o
   2   2   9      146.03      150.78     25.71 o
   3   2   9      113.82      106.95     23.57 o
   4   2   9        8.99       48.61     22.88 o
   5   2   9       21.67        7.42     21.86 o
   6   2   9       33.73        9.13     23.23 o
   7   2   9       29.18       17.61     24.44 o
   8   2   9      176.38      132.65     24.44 o
   9   2   9      280.71      241.23     24.46 o
  10   2   9      128.25      142.64     17.80 o
  11   2   9        2.74       16.01     16.11 o
  12   2   9       37.25       36.47     17.38 o
  13   2   9      166.27      172.07     22.31 o
  14   2   9      296.14      244.08     31.53 o
  15   2   9        4.77       33.29     22.77 o
  16   2   9        1.89       29.01     22.10 o
  17   2   9      360.88      394.36     37.07 o
  18   2   9       27.39       32.27     18.45 o
  19   2   9       42.14       27.30     19.27 o
  20   2   9        0.69       26.21     19.18 o
  21   2   9       95.13      120.54     24.02 o
   1   3   9      151.97      148.79     29.69 o
   2   3   9        1.55       13.18     25.87 o
   3   3   9        0.20      -10.26     21.99 o
   4   3   9        0.41       -9.07     22.43 o
   5   3   9        2.91      -17.89     22.79 o
   6   3   9        8.79      -10.92     24.13 o
   7   3   9      121.39      127.09     22.51 o
   8   3   9       55.70       58.80     22.69 o
   9   3   9        0.10        3.17     15.13 o
  10   3   9      123.36      116.48     19.32 o
  11   3   9      356.54      366.69     25.66 o
  12   3   9      184.40      152.46     20.94 o
  13   3   9       10.63       11.67     17.99 o
  14   3   9       51.44       64.97     20.02 o
  15   3   9        3.76       22.28     19.76 o
  16   3   9       55.64       49.82     20.92 o
  17   3   9        0.57       14.59     20.93 o
  18   3   9       22.43       34.19     21.28 o
  19   3   9       25.96       35.45     20.84 o
  20   3   9       81.65       66.08     23.60 o
  21   3   9       12.24      -28.04     28.04 o
   0   4   9       18.10       55.17     41.19 o
   1   4   9       27.26       -2.84     26.26 o
   2   4   9       27.71      -17.07     26.01 o
   3   4   9       93.82       40.76     29.24 o
   4   4   9       68.83       23.40     28.28 o
   5   4   9       17.51       22.20     30.29 o
   6   4   9      301.44      318.37     36.40 o
   7   4   9      532.02      495.34     29.67 o
   8   4   9        6.99        0.38     15.91 o
   9   4   9       75.39       67.62     17.81 o
  10   4   9       60.74       83.89     19.01 o
  11   4   9        1.69       20.15     17.18 o
  12   4   9        2.50        9.63     18.98 o
  13   4   9        0.02        1.84     18.74 o
  14   4   9      131.98      127.25     22.08 o
  15   4   9       62.43       94.40     20.92 o
  16   4   9        8.62       23.36     20.00 o
  17   4   9      104.21       93.08     24.10 o
  18   4   9        2.98       35.59     21.98 o
  19   4   9      212.71      258.85     29.54 o
  20   4   9        0.86       20.25     27.79 o
   1   5   9       29.19       20.41     19.22 o
   2   5   9        3.29       19.04     19.36 o
   3   5   9        2.08        8.01     18.83 o
   4   5   9       33.64       24.38     17.52 o
   5   5   9        0.63       13.97     16.57 o
   6   5   9      155.35      144.28     20.02 o
   7   5   9        7.38        2.14     16.69 o
   8   5   9        3.70       12.22     18.33 o
   9   5   9       17.96       32.28     17.95 o
  10   5   9       10.99       31.74     18.32 o
  11   5   9        1.76       14.05     18.59 o
  12   5   9       14.62       39.84     19.87 o
  13   5   9        0.69       11.95     20.18 o
  14   5   9       34.47       53.91     21.13 o
  15   5   9       17.11       34.18     20.66 o
  16   5   9        4.60        2.07     21.12 o
  17   5   9        8.00       27.37     21.15 o
  18   5   9        9.10        4.71     22.89 o
   0   6   9        1.96        5.19     20.42 o
   1   6   9        3.24       21.86     14.67 o
   2   6   9        0.21      -17.04     17.04 o
   3   6   9      344.73      282.50     22.82 o
   4   6   9      151.38      165.34     19.53 o
   5   6   9        3.66       35.45     18.54 o
   6   6   9      318.52      286.23     25.31 o
   7   6   9       14.01       11.01     19.20 o
   8   6   9      176.02      122.00     22.67 o
   9   6   9       91.78       58.62     22.04 o
  10   6   9        3.40        3.96     20.47 o
  11   6   9        6.12       -5.42     19.99 o
  12   6   9       45.96       67.39     21.46 o
  13   6   9      273.69      289.38     42.55 o
  14   6   9       93.29      121.18     23.82 o
  15   6   9      252.24      287.46     29.34 o
  16   6   9        0.82       60.87     24.03 o
  17   6   9      116.22      106.83     62.15 o
   1   7   9      388.32      356.76     25.83 o
   2   7   9      100.34       96.16     18.21 o
   3   7   9       41.70       17.58     16.43 o
   4   7   9       28.29       48.47     20.08 o
   5   7   9       44.92       37.27     19.05 o
   6   7   9        2.66        9.13     20.48 o
   7   7   9       33.72       58.36     21.00 o
   8   7   9      162.69      120.68     23.84 o
   9   7   9        0.82      -20.24     20.24 o
  10   7   9       18.94       41.33     22.41 o
  11   7   9       78.31       15.37     23.37 o
  12   7   9       42.90       32.69     23.24 o
  13   7   9        0.22       28.28     23.67 o
  14   7   9       89.60       81.86     26.42 o
   0   8   9        2.52       27.11     25.92 o
   1   8   9       13.25       22.63     17.79 o
   2   8   9        8.63       -8.26     17.14 o
   3   8   9      125.54      107.24     20.18 o
   4   8   9        5.97       27.47     17.36 o
   5   8   9        1.22       10.93     19.22 o
   6   8   9       42.03       64.84     23.33 o
   7   8   9        7.31       14.06     22.11 o
   8   8   9       25.67       48.61     22.61 o
   9   8   9        9.09       16.80     23.06 o
  10   8   9        0.77      -22.46     22.46 o
  11   8   9       75.57       37.33     25.32 o
   1   9   9       22.83       17.31     19.41 o
   2   9   9       42.07       27.76     19.83 o
   3   9   9        2.63        1.39     19.37 o
   4   9   9        1.95       -4.21     17.92 o
   5   9   9        0.24       -0.49     21.03 o
   6   9   9       36.44        4.54     33.49 o
   2   0  10      132.73      249.03     81.17 o
   3   0  10        0.63       -7.99     55.47 o
   4   0  10      284.93      206.05     80.59 o
   5   0  10       69.95       45.16     63.31 o
   6   0  10      421.96      539.14    110.94 o
   7   0  10      107.26      108.03     75.22 o
   8   0  10      361.65      444.62    100.63 o
   9   0  10      228.13      173.17     34.40 o
  10   0  10       69.17       54.85     34.41 o
  11   0  10        8.17       -6.93     31.56 o
  12   0  10      414.42      365.68     43.91 o
  13   0  10       12.38       39.61     33.16 o
  14   0  10      118.71      105.89     37.79 o
  15   0  10      233.30      205.42     42.13 o
  16   0  10      173.15      145.32     37.06 o
   1   1  10        0.99       -8.71     51.11 o
   2   1  10      160.75      247.86     77.68 o
   3   1  10       51.70      -20.04     54.74 o
   4   1  10      118.08       39.50     62.73 o
   5   1  10      143.76      192.40     79.14 o
   6   1  10      238.39      171.59     36.42 o
   7   1  10       90.44       39.43     30.76 o
   8   1  10       54.79       57.49     27.47 o
   9   1  10       33.64       41.31     20.71 o
  10   1  10      150.83      140.74     24.32 o
  11   1  10      205.93      191.18     26.52 o
  12   1  10       13.05       32.83     22.90 o
  13   1  10       36.34       24.73     19.14 o
  14   1  10       24.44       40.61     19.97 o
  15   1  10       20.12       47.78     20.42 o
  16   1  10        5.96      -24.62     26.92 o
   2   2  10      333.18      305.80     51.26 o
   3   2  10        2.92       54.60     40.51 o
   4   2  10      495.88      547.63     53.36 o
   5   2  10       51.44       54.98     32.57 o
   6   2  10       18.79       19.42     29.22 o
   7   2  10       38.43       43.26     28.54 o
   8   2  10      203.57      169.81     37.89 o
   9   2  10       10.29        5.48     25.35 o
  10   2  10       25.92       -0.09     21.19 o
  11   2  10       22.89       -2.02     22.11 o
  12   2  10      356.76      347.00     30.73 o
  13   2  10       25.72       23.35     19.19 o
  14   2  10       90.86      108.49     23.22 o
  15   2  10        0.20       14.12     22.39 o
   1   3  10      174.91      221.76     62.15 o
   2   3  10      144.28      151.78     35.83 o
   3   3  10      545.25      480.52     46.20 o
   4   3  10       62.65       82.43     33.02 o
   5   3  10      256.32      226.35     69.04 o
   6   3  10      134.76      199.22     37.19 o
   7   3  10      359.84      390.03     69.29 o
   8   3  10      108.99       85.74     31.83 o
   9   3  10        6.26       12.58     21.66 o
  10   3  10        5.66       30.35     21.63 o
  11   3  10        0.06        7.44     22.48 o
  12   3  10       44.70       16.33     22.90 o
  13   3  10       61.49       52.33     20.37 o
  14   3  10      135.68      125.65     36.30 o
   0   4  10      239.20      198.20     57.07 o
   1   4  10        0.04       18.17     33.98 o
   2   4  10       14.66       71.02     32.98 o
   3   4  10       41.80       57.34     33.34 o
   4   4  10        0.09       36.54     32.35 o
   5   4  10        5.89       37.21     33.03 o
   6   4  10      115.18       92.26     42.90 o
   7   4  10       26.90       29.02     29.24 o
   8   4  10      126.42      124.56     26.18 o
   9   4  10       15.42       -0.89     26.54 o
  10   4  10      142.36      158.15     26.57 o
  11   4  10       26.74       28.51     24.66 o
  12   4  10        6.72       35.50     19.34 o
  13   4  10      160.80      176.32     35.11 o
   1   5  10       36.53       93.55     36.06 o
   2   5  10        0.42       19.73     33.74 o
   3   5  10      303.05      260.40     45.22 o
   4   5  10       25.01       23.39     27.37 o
   5   5  10      201.49      286.35     50.47 o
   6   5  10        0.82       27.28     23.93 o
   7   5  10      457.86      547.17     40.34 o
   8   5  10        2.47       60.85     26.33 o
   9   5  10      601.76      607.70     45.88 o
  10   5  10       80.22       86.13     22.45 o
  11   5  10      126.04      111.81     55.61 o
   0   6  10        8.84       49.08     33.68 o
   1   6  10       36.35       31.18     22.88 o
   2   6  10      116.50      154.87     26.13 o
   3   6  10      173.62      141.98     27.41 o
   4   6  10        0.37       -2.74     24.77 o
   5   6  10       27.39       21.29     25.22 o
   6   6  10       48.62       38.53     26.47 o
   7   6  10        9.01       24.58     20.94 o
 
